# Supplementary material for: Distinct Genetic Architectures for Male and Female Inflorescence Traits of Maize
Source: PLoS Genet. 2011 Nov 17;7(11):e1002383. doi: 10.1371/journal.pgen.1002383 (PMC3219606; doi:10.1371/journal.pgen.1002383)
Supplement: Table S1 — Joint Linkage QTL. (XLS) [file pgen.1002383.s007.xls]

## Sheet: Sheet1
trait	chrom	cM	bp	parameter	effect	t	p
BN	1	29.7	14578593	m0019*pop 1	0.299159	2.0996	0.0358286
BN	1	29.7	14578593	m0019*pop 2	0.135563	0.91796	0.358697
BN	1	29.7	14578593	m0019*pop 3	0.20511	1.55154	0.120855
BN	1	29.7	14578593	m0019*pop 4	-0.405955	-3.07339	0.00213125
BN	1	29.7	14578593	m0019*pop 5	0.0337154	0.224878	0.822086
BN	1	29.7	14578593	m0019*pop 6	-0.0514731	-0.387518	0.698394
BN	1	29.7	14578593	m0019*pop 7	0.161074	1.17917	0.238402
BN	1	29.7	14578593	m0019*pop 8	0.150335	1.14985	0.250277
BN	1	29.7	14578593	m0019*pop 9	-0.213369	-1.57153	0.116142
BN	1	29.7	14578593	m0019*pop 10	-0.21876	-1.50224	0.133117
BN	1	29.7	14578593	m0019*pop 11	0.122857	0.919174	0.358062
BN	1	29.7	14578593	m0019*pop 12	0.351956	2.56675	0.0103032
BN	1	29.7	14578593	m0019*pop 13	0.205912	0.961944	0.336138
BN	1	29.7	14578593	m0019*pop 14	-0.093545	-0.664198	0.506603
BN	1	29.7	14578593	m0019*pop 15	0.0341372	0.218529	0.827028
BN	1	29.7	14578593	m0019*pop 16	0.0125654	0.0977331	0.922149
BN	1	29.7	14578593	m0019*pop 17	0.125945	1.02984	0.30315
BN	1	29.7	14578593	m0019*pop 18	0.643137	4.40225	1.10041e-05
BN	1	29.7	14578593	m0019*pop 19	0.272472	2.07711	0.0378574
BN	1	29.7	14578593	m0019*pop 20	-0.0499314	-0.35424	0.723178
BN	1	29.7	14578593	m0019*pop 21	0.0875782	0.625766	0.531505
BN	1	29.7	14578593	m0019*pop 22	-0.0210692	-0.160525	0.872476
BN	1	29.7	14578593	m0019*pop 23	-0.240267	-1.65755	0.0974905
BN	1	29.7	14578593	m0019*pop 24	0.142838	1.02108	0.307282
BN	1	29.7	14578593	m0019*pop 25	1.34672	8.33816	1.03791e-16
BN	1	29.7	14578593	m0019*pop 26	-0.276172	-2.07196	0.0383359
BN	1	62.1	46065123	m0049*pop 1	-0.347552	-2.48987	0.0128208
BN	1	62.1	46065123	m0049*pop 2	0.0459745	0.324253	0.745764
BN	1	62.1	46065123	m0049*pop 3	-0.190992	-1.36494	0.172351
BN	1	62.1	46065123	m0049*pop 4	-0.122278	-0.876548	0.380787
BN	1	62.1	46065123	m0049*pop 5	-0.385744	-2.70743	0.0068106
BN	1	62.1	46065123	m0049*pop 6	-0.179894	-1.27831	0.201217
BN	1	62.1	46065123	m0049*pop 7	0.281087	2.06406	0.0390788
BN	1	62.1	46065123	m0049*pop 8	-0.427598	-3.25576	0.0011407
BN	1	62.1	46065123	m0049*pop 9	-0.150978	-1.10382	0.26974
BN	1	62.1	46065123	m0049*pop 10	-0.0880326	-0.63689	0.524234
BN	1	62.1	46065123	m0049*pop 11	-0.153272	-1.10479	0.269321
BN	1	62.1	46065123	m0049*pop 12	-0.353783	-2.56747	0.0102818
BN	1	62.1	46065123	m0049*pop 13	-0.134726	-0.678694	0.497372
BN	1	62.1	46065123	m0049*pop 14	0.0452664	0.333581	0.738714
BN	1	62.1	46065123	m0049*pop 15	-0.013378	-0.0874082	0.930352
BN	1	62.1	46065123	m0049*pop 16	-0.0901751	-0.631889	0.527497
BN	1	62.1	46065123	m0049*pop 17	-0.335424	-2.71472	0.00666269
BN	1	62.1	46065123	m0049*pop 18	-0.0170291	-0.115278	0.908231
BN	1	62.1	46065123	m0049*pop 19	-0.323829	-2.46202	0.013859
BN	1	62.1	46065123	m0049*pop 20	-0.303021	-2.19496	0.028226
BN	1	62.1	46065123	m0049*pop 21	-0.145517	-1.02109	0.307278
BN	1	62.1	46065123	m0049*pop 22	-0.207856	-1.59228	0.111403
BN	1	62.1	46065123	m0049*pop 23	-0.292906	-1.96318	0.0496967
BN	1	62.1	46065123	m0049*pop 24	-0.400338	-2.83012	0.00467712
BN	1	62.1	46065123	m0049*pop 25	-0.321847	-2.0586	0.0395992
BN	1	62.1	46065123	m0049*pop 26	-0.200554	-1.47124	0.141308
BN	1	108.4	195425308	m0088*pop 1	-0.408587	-3.16027	0.00158845
BN	1	108.4	195425308	m0088*pop 2	0.227813	1.63505	0.10212
BN	1	108.4	195425308	m0088*pop 3	0.115742	0.857885	0.391009
BN	1	108.4	195425308	m0088*pop 4	0.0849904	0.610766	0.541391
BN	1	108.4	195425308	m0088*pop 5	0.361291	2.68351	0.00731656
BN	1	108.4	195425308	m0088*pop 6	0.0523386	0.367615	0.713181
BN	1	108.4	195425308	m0088*pop 7	0.502791	3.32364	0.000896812
BN	1	108.4	195425308	m0088*pop 8	-0.038532	-0.284357	0.776152
BN	1	108.4	195425308	m0088*pop 9	0.154836	1.11488	0.264973
BN	1	108.4	195425308	m0088*pop 10	0.390975	2.9904	0.00280379
BN	1	108.4	195425308	m0088*pop 11	0.320615	2.3212	0.0203277
BN	1	108.4	195425308	m0088*pop 12	0.0105397	0.0777865	0.938002
BN	1	108.4	195425308	m0088*pop 13	0.117109	0.664676	0.506297
BN	1	108.4	195425308	m0088*pop 14	0.290691	2.23799	0.0252786
BN	1	108.4	195425308	m0088*pop 15	-0.167271	-1.21064	0.226109
BN	1	108.4	195425308	m0088*pop 16	-0.143884	-1.0742	0.282802
BN	1	108.4	195425308	m0088*pop 17	-0.220765	-1.72751	0.0841561
BN	1	108.4	195425308	m0088*pop 18	-0.234856	-1.68783	0.0915241
BN	1	108.4	195425308	m0088*pop 19	0.0546137	0.380065	0.703918
BN	1	108.4	195425308	m0088*pop 20	-0.5495	-4.20549	2.66441e-05
BN	1	108.4	195425308	m0088*pop 21	0.04044	0.302349	0.762403
BN	1	108.4	195425308	m0088*pop 22	-0.148115	-1.10958	0.267251
BN	1	108.4	195425308	m0088*pop 23	-0.0227026	-0.163765	0.869924
BN	1	108.4	195425308	m0088*pop 24	0.112805	0.727249	0.467118
BN	1	108.4	195425308	m0088*pop 25	0.842986	6.1661	7.72068e-10
BN	1	108.4	195425308	m0088*pop 26	-0.739143	-5.44714	5.43858e-08
BN	1	146	248503059	m0120*pop 1	-0.126237	-0.892805	0.372017
BN	1	146	248503059	m0120*pop 2	-0.280813	-1.897	0.0579022
BN	1	146	248503059	m0120*pop 3	0.190564	1.28442	0.199073
BN	1	146	248503059	m0120*pop 4	-0.0703299	-0.504723	0.613782
BN	1	146	248503059	m0120*pop 5	0.192991	1.26717	0.205172
BN	1	146	248503059	m0120*pop 6	-0.113048	-0.756942	0.449131
BN	1	146	248503059	m0120*pop 7	-0.109931	-0.732252	0.464059
BN	1	146	248503059	m0120*pop 8	-0.42797	-2.93575	0.00334716
BN	1	146	248503059	m0120*pop 9	0.0994457	0.70558	0.480492
BN	1	146	248503059	m0120*pop 10	0.253173	1.70631	0.0880312
BN	1	146	248503059	m0120*pop 11	-0.042379	-0.292226	0.77013
BN	1	146	248503059	m0120*pop 12	-0.141349	-0.903687	0.366218
BN	1	146	248503059	m0120*pop 13	-0.208016	-1.11343	0.265595
BN	1	146	248503059	m0120*pop 14	0.0442519	0.315996	0.752022
BN	1	146	248503059	m0120*pop 15	-0.0054656	-0.0325218	0.974058
BN	1	146	248503059	m0120*pop 16	0.332091	2.15995	0.0308383
BN	1	146	248503059	m0120*pop 17	0.307852	2.11613	0.0343975
BN	1	146	248503059	m0120*pop 18	0.293537	1.94631	0.0516902
BN	1	146	248503059	m0120*pop 19	-0.158322	-1.01833	0.308586
BN	1	146	248503059	m0120*pop 20	-0.312164	-2.05415	0.0400288
BN	1	146	248503059	m0120*pop 21	-0.135934	-0.895161	0.370757
BN	1	146	248503059	m0120*pop 22	-0.0877338	-0.53685	0.591402
BN	1	146	248503059	m0120*pop 23	-0.0713079	-0.475189	0.634679
BN	1	146	248503059	m0120*pop 24	0.19363	1.24228	0.214208
BN	1	146	248503059	m0120*pop 25	-0.529756	-3.4768	0.000513053
BN	1	146	248503059	m0120*pop 26	0.539604	3.87296	0.000109308
BN	1	167.8	275076503	m0139*pop 1	-0.348171	-2.50418	0.0123147
BN	1	167.8	275076503	m0139*pop 2	0.0310516	0.224878	0.822086
BN	1	167.8	275076503	m0139*pop 3	-0.222724	-1.53307	0.12534
BN	1	167.8	275076503	m0139*pop 4	-0.0535955	-0.391654	0.695336
BN	1	167.8	275076503	m0139*pop 5	0.0100097	0.0659375	0.947431
BN	1	167.8	275076503	m0139*pop 6	-0.37039	-2.69071	0.00716083
BN	1	167.8	275076503	m0139*pop 7	0.37039	2.45749	0.0140347
BN	1	167.8	275076503	m0139*pop 8	0.263019	1.82957	0.067391
BN	1	167.8	275076503	m0139*pop 9	-0.0188403	-0.133049	0.894162
BN	1	167.8	275076503	m0139*pop 10	0.163046	1.14045	0.254172
BN	1	167.8	275076503	m0139*pop 11	-0.20721	-1.42624	0.153879
BN	1	167.8	275076503	m0139*pop 12	-0.360795	-2.25227	0.0243614
BN	1	167.8	275076503	m0139*pop 13	0.0447213	0.241208	0.809407
BN	1	167.8	275076503	m0139*pop 14	0.486804	3.76755	0.000167326
BN	1	167.8	275076503	m0139*pop 15	-0.275307	-1.64903	0.099224
BN	1	167.8	275076503	m0139*pop 16	-0.401282	-2.88681	0.00391335
BN	1	167.8	275076503	m0139*pop 17	-0.198447	-1.42463	0.154345
BN	1	167.8	275076503	m0139*pop 18	-0.124389	-0.832672	0.405081
BN	1	167.8	275076503	m0139*pop 19	0.419364	2.9954	0.00275829
BN	1	167.8	275076503	m0139*pop 20	-0.133896	-0.940583	0.346977
BN	1	167.8	275076503	m0139*pop 21	-0.385083	-2.7136	0.00668519
BN	1	167.8	275076503	m0139*pop 22	-0.190629	-1.24847	0.211935
BN	1	167.8	275076503	m0139*pop 23	0.320811	2.05295	0.040145
BN	1	167.8	275076503	m0139*pop 24	-0.266169	-1.75018	0.0801676
BN	1	167.8	275076503	m0139*pop 25	0.382434	2.57633	0.0100224
BN	1	167.8	275076503	m0139*pop 26	-0.299294	-2.07881	0.0377012
BN	2	11.5	4177221	m0189*pop 1	0.166881	1.0665	0.286263
BN	2	11.5	4177221	m0189*pop 2	0.621077	4.21763	2.52563e-05
BN	2	11.5	4177221	m0189*pop 3	-0.138593	-0.950009	0.342167
BN	2	11.5	4177221	m0189*pop 4	0.378725	2.46737	0.0136541
BN	2	11.5	4177221	m0189*pop 5	-0.439431	-2.70416	0.00687781
BN	2	11.5	4177221	m0189*pop 6	-0.860861	-5.61294	2.12939e-08
BN	2	11.5	4177221	m0189*pop 7	0.282441	1.95014	0.0512316
BN	2	11.5	4177221	m0189*pop 8	0.751745	5.2714	1.42816e-07
BN	2	11.5	4177221	m0189*pop 9	0.44843	3.118	0.00183425
BN	2	11.5	4177221	m0189*pop 10	-0.149702	-1.01024	0.312444
BN	2	11.5	4177221	m0189*pop 11	0.126776	0.909881	0.362942
BN	2	11.5	4177221	m0189*pop 12	0.665763	4.67112	3.09787e-06
BN	2	11.5	4177221	m0189*pop 13	0.434031	1.90187	0.0572627
BN	2	11.5	4177221	m0189*pop 14	0.885267	5.27114	1.43015e-07
BN	2	11.5	4177221	m0189*pop 15	-0.235618	-1.39201	0.164
BN	2	11.5	4177221	m0189*pop 16	-0.0931601	-0.58303	0.559907
BN	2	11.5	4177221	m0189*pop 17	-0.806727	-5.9228	3.44195e-09
BN	2	11.5	4177221	m0189*pop 18	-0.0294475	-0.194431	0.845849
BN	2	11.5	4177221	m0189*pop 19	0.842173	5.27731	1.3832e-07
BN	2	11.5	4177221	m0189*pop 20	-0.64668	-4.47854	7.73339e-06
BN	2	11.5	4177221	m0189*pop 21	0.272386	1.75205	0.0798453
BN	2	11.5	4177221	m0189*pop 22	0.620423	3.95179	7.89579e-05
BN	2	11.5	4177221	m0189*pop 23	0.0458097	0.247705	0.804376
BN	2	11.5	4177221	m0189*pop 24	-0.0925904	-0.511089	0.609318
BN	2	11.5	4177221	m0189*pop 25	0.654121	4.00694	6.2673e-05
BN	2	11.5	4177221	m0189*pop 26	-0.653322	-4.58394	4.70775e-06
BN	2	29.8	10429778	m0198*pop 1	-0.28554	-1.94948	0.0513108
BN	2	29.8	10429778	m0198*pop 2	-0.490362	-2.83489	0.00460802
BN	2	29.8	10429778	m0198*pop 3	-0.262104	-1.85605	0.063523
BN	2	29.8	10429778	m0198*pop 4	-0.666632	-4.41512	1.03722e-05
BN	2	29.8	10429778	m0198*pop 5	-0.205923	-1.20401	0.228658
BN	2	29.8	10429778	m0198*pop 6	0.071546	0.449064	0.653411
BN	2	29.8	10429778	m0198*pop 7	-0.174738	-1.07749	0.28133
BN	2	29.8	10429778	m0198*pop 8	-0.406197	-2.6611	0.00782087
BN	2	29.8	10429778	m0198*pop 9	-0.397214	-2.75646	0.00587067
BN	2	29.8	10429778	m0198*pop 10	-0.217821	-1.41213	0.157993
BN	2	29.8	10429778	m0198*pop 11	-0.00465103	-0.0332443	0.973481
BN	2	29.8	10429778	m0198*pop 12	-0.629856	-3.35987	0.000787384
BN	2	29.8	10429778	m0198*pop 13	-0.38461	-1.41013	0.158583
BN	2	29.8	10429778	m0198*pop 14	0.0732216	0.425421	0.670554
BN	2	29.8	10429778	m0198*pop 15	-0.0384868	-0.224901	0.822068
BN	2	29.8	10429778	m0198*pop 16	0.21806	1.31556	0.188401
BN	2	29.8	10429778	m0198*pop 17	-0.515293	-3.85793	0.000116222
BN	2	29.8	10429778	m0198*pop 18	-0.227718	-1.37981	0.167724
BN	2	29.8	10429778	m0198*pop 19	0.151353	0.903641	0.366242
BN	2	29.8	10429778	m0198*pop 20	-0.425793	-2.73474	0.00627149
BN	2	29.8	10429778	m0198*pop 21	-0.154556	-0.876348	0.380896
BN	2	29.8	10429778	m0198*pop 22	-0.13427	-0.870159	0.384268
BN	2	29.8	10429778	m0198*pop 23	-0.134453	-0.763209	0.445386
BN	2	29.8	10429778	m0198*pop 24	-0.126376	-0.674505	0.500031
BN	2	29.8	10429778	m0198*pop 25	-0.627058	-3.81972	0.000135706
BN	2	29.8	10429778	m0198*pop 26	-0.115108	-0.788123	0.430673
BN	2	58.8	27790846	m0215*pop 1	0.483087	3.21172	0.00133027
BN	2	58.8	27790846	m0215*pop 2	0.387274	2.54063	0.0111042
BN	2	58.8	27790846	m0215*pop 3	-0.0789993	-0.589664	0.55545
BN	2	58.8	27790846	m0215*pop 4	0.0811643	0.552875	0.580381
BN	2	58.8	27790846	m0215*pop 5	0.0414225	0.293397	0.769235
BN	2	58.8	27790846	m0215*pop 6	0.272227	1.8111	0.0702027
BN	2	58.8	27790846	m0215*pop 7	0.391984	2.44478	0.0145387
BN	2	58.8	27790846	m0215*pop 8	0.384054	2.80917	0.00499197
BN	2	58.8	27790846	m0215*pop 9	0.0237405	0.171138	0.864124
BN	2	58.8	27790846	m0215*pop 10	-0.018727	-0.126738	0.899155
BN	2	58.8	27790846	m0215*pop 11	0.447217	2.87765	0.0040285
BN	2	58.8	27790846	m0215*pop 12	0.294023	1.97829	0.0479677
BN	2	58.8	27790846	m0215*pop 13	0.343181	1.75595	0.0791758
BN	2	58.8	27790846	m0215*pop 14	-0.0865865	-0.522785	0.601154
BN	2	58.8	27790846	m0215*pop 15	0.0109503	0.0696499	0.944476
BN	2	58.8	27790846	m0215*pop 16	0.260686	1.68826	0.0914426
BN	2	58.8	27790846	m0215*pop 17	0.61137	4.7959	1.6807e-06
BN	2	58.8	27790846	m0215*pop 18	0.0428456	0.278387	0.78073
BN	2	58.8	27790846	m0215*pop 19	0.379739	2.46566	0.0137196
BN	2	58.8	27790846	m0215*pop 20	0.15021	0.981651	0.326333
BN	2	58.8	27790846	m0215*pop 21	-0.200889	-1.2821	0.199886
BN	2	58.8	27790846	m0215*pop 22	0.391638	2.67567	0.0074896
BN	2	58.8	27790846	m0215*pop 23	0.280539	1.89077	0.0587302
BN	2	58.8	27790846	m0215*pop 24	0.444324	2.83605	0.00459143
BN	2	58.8	27790846	m0215*pop 25	0.335788	2.27383	0.0230307
BN	2	58.8	27790846	m0215*pop 26	0.163611	1.01255	0.311339
BN	2	85.5	173767580	m0256*pop 1	0.0574993	0.369509	0.711769
BN	2	85.5	173767580	m0256*pop 2	-0.463199	-3.07086	0.0021493
BN	2	85.5	173767580	m0256*pop 3	0.0377526	0.272841	0.78499
BN	2	85.5	173767580	m0256*pop 4	-0.0128253	-0.0882476	0.929684
BN	2	85.5	173767580	m0256*pop 5	-0.575306	-3.98503	6.87191e-05
BN	2	85.5	173767580	m0256*pop 6	0.251567	1.811	0.0702189
BN	2	85.5	173767580	m0256*pop 7	0.0919298	0.660613	0.5089
BN	2	85.5	173767580	m0256*pop 8	0.111074	0.818975	0.412851
BN	2	85.5	173767580	m0256*pop 9	0.236513	1.58381	0.113318
BN	2	85.5	173767580	m0256*pop 10	0.773929	4.91375	9.30674e-07
BN	2	85.5	173767580	m0256*pop 11	0.135601	0.891082	0.372941
BN	2	85.5	173767580	m0256*pop 12	0.408842	2.98066	0.00289424
BN	2	85.5	173767580	m0256*pop 13	-0.888671	-4.72103	2.42998e-06
BN	2	85.5	173767580	m0256*pop 14	0.109218	0.634292	0.525928
BN	2	85.5	173767580	m0256*pop 15	0.56647	3.88488	0.000104102
BN	2	85.5	173767580	m0256*pop 16	0.125565	0.789519	0.429857
BN	2	85.5	173767580	m0256*pop 17	0.0202141	0.152741	0.878611
BN	2	85.5	173767580	m0256*pop 18	0.334159	2.3547	0.0185876
BN	2	85.5	173767580	m0256*pop 19	0.280899	1.84664	0.0648766
BN	2	85.5	173767580	m0256*pop 20	-0.203626	-1.2613	0.207277
BN	2	85.5	173767580	m0256*pop 21	0.414242	2.79228	0.00525965
BN	2	85.5	173767580	m0256*pop 22	0.141716	0.894091	0.371329
BN	2	85.5	173767580	m0256*pop 23	0.0323082	0.209309	0.834218
BN	2	85.5	173767580	m0256*pop 24	-0.0791037	-0.517485	0.604848
BN	2	85.5	173767580	m0256*pop 25	0.532918	3.61462	0.000304639
BN	2	85.5	173767580	m0256*pop 26	0.0338817	0.211195	0.832746
BN	2	115.3	206554810	m0276*pop 1	-0.146426	-0.987923	0.323252
BN	2	115.3	206554810	m0276*pop 2	-0.0374662	-0.267532	0.789074
BN	2	115.3	206554810	m0276*pop 3	0.0859475	0.657661	0.510796
BN	2	115.3	206554810	m0276*pop 4	0.231446	1.68059	0.0929237
BN	2	115.3	206554810	m0276*pop 5	-0.0814729	-0.608992	0.542565
BN	2	115.3	206554810	m0276*pop 6	0.0143108	0.10635	0.91531
BN	2	115.3	206554810	m0276*pop 7	0.179511	1.32067	0.186689
BN	2	115.3	206554810	m0276*pop 8	0.748321	5.23817	1.70855e-07
BN	2	115.3	206554810	m0276*pop 9	-0.245622	-1.71858	0.0857711
BN	2	115.3	206554810	m0276*pop 10	0.385453	2.68955	0.00718558
BN	2	115.3	206554810	m0276*pop 11	-0.195041	-1.42687	0.153699
BN	2	115.3	206554810	m0276*pop 12	0.29588	2.16756	0.0302535
BN	2	115.3	206554810	m0276*pop 13	-0.129123	-0.781156	0.434759
BN	2	115.3	206554810	m0276*pop 14	0.0960198	0.685244	0.493231
BN	2	115.3	206554810	m0276*pop 15	0.280135	1.88752	0.0591654
BN	2	115.3	206554810	m0276*pop 16	0.0104953	0.0788624	0.937146
BN	2	115.3	206554810	m0276*pop 17	0.204951	1.63976	0.101137
BN	2	115.3	206554810	m0276*pop 18	0.0197228	0.134169	0.893276
BN	2	115.3	206554810	m0276*pop 19	-0.0136306	-0.101644	0.919045
BN	2	115.3	206554810	m0276*pop 20	0.170407	1.12462	0.260818
BN	2	115.3	206554810	m0276*pop 21	-0.081275	-0.576373	0.564397
BN	2	115.3	206554810	m0276*pop 22	-0.0280266	-0.207268	0.835811
BN	2	115.3	206554810	m0276*pop 23	0.0143348	0.103354	0.917687
BN	2	115.3	206554810	m0276*pop 24	-0.183943	-1.30844	0.190801
BN	2	115.3	206554810	m0276*pop 25	0.191513	1.40133	0.161197
BN	2	115.3	206554810	m0276*pop 26	-0.562882	-3.92525	8.81521e-05
BN	2	151.6	231190534	m0298*pop 1	0.00399854	0.0317059	0.974708
BN	2	151.6	231190534	m0298*pop 2	0.512339	3.65296	0.000262686
BN	2	151.6	231190534	m0298*pop 3	0.151042	1.13427	0.25675
BN	2	151.6	231190534	m0298*pop 4	0.516252	3.94323	8.18215e-05
BN	2	151.6	231190534	m0298*pop 5	0.308941	2.28517	0.022357
BN	2	151.6	231190534	m0298*pop 6	0.180528	1.31437	0.188799
BN	2	151.6	231190534	m0298*pop 7	0.274403	2.03227	0.042195
BN	2	151.6	231190534	m0298*pop 8	0.32611	2.28819	0.0221804
BN	2	151.6	231190534	m0298*pop 9	0.198178	1.50289	0.132951
BN	2	151.6	231190534	m0298*pop 10	0.424247	3.17936	0.00148772
BN	2	151.6	231190534	m0298*pop 11	-0.0122233	-0.0903887	0.927983
BN	2	151.6	231190534	m0298*pop 12	0.0845109	0.608021	0.543209
BN	2	151.6	231190534	m0298*pop 13	0.373425	2.21857	0.0265742
BN	2	151.6	231190534	m0298*pop 14	0.349695	2.63128	0.00854039
BN	2	151.6	231190534	m0298*pop 15	0.168087	1.17084	0.241734
BN	2	151.6	231190534	m0298*pop 16	0.181432	1.34547	0.178553
BN	2	151.6	231190534	m0298*pop 17	-0.0576383	-0.434324	0.664077
BN	2	151.6	231190534	m0298*pop 18	-0.207276	-1.38291	0.166772
BN	2	151.6	231190534	m0298*pop 19	0.193674	1.43624	0.151015
BN	2	151.6	231190534	m0298*pop 20	0.145471	1.05841	0.289936
BN	2	151.6	231190534	m0298*pop 21	0.0146994	0.103507	0.917566
BN	2	151.6	231190534	m0298*pop 22	0.0653837	0.499759	0.617273
BN	2	151.6	231190534	m0298*pop 23	0.296852	2.16744	0.030262
BN	2	151.6	231190534	m0298*pop 24	0.104765	0.759923	0.447347
BN	2	151.6	231190534	m0298*pop 25	0.106353	0.770478	0.441064
BN	2	151.6	231190534	m0298*pop 26	-0.00900594	-0.0679457	0.945832
BN	3	63.8	140079292	m0356*pop 1	-0.161338	-1.06544	0.286742
BN	3	63.8	140079292	m0356*pop 2	-0.0798997	-0.5747	0.565527
BN	3	63.8	140079292	m0356*pop 3	-0.26545	-1.78552	0.0742558
BN	3	63.8	140079292	m0356*pop 4	-0.0123672	-0.0947331	0.924532
BN	3	63.8	140079292	m0356*pop 5	0.0606514	0.462855	0.643495
BN	3	63.8	140079292	m0356*pop 6	-0.928647	-6.32019	2.91028e-10
BN	3	63.8	140079292	m0356*pop 7	-0.149686	-1.09003	0.275769
BN	3	63.8	140079292	m0356*pop 8	0.115933	0.856271	0.391901
BN	3	63.8	140079292	m0356*pop 9	-0.144081	-1.05378	0.292049
BN	3	63.8	140079292	m0356*pop 10	-0.330138	-2.44308	0.014607
BN	3	63.8	140079292	m0356*pop 11	-0.510364	-3.92677	8.76004e-05
BN	3	63.8	140079292	m0356*pop 12	-0.62866	-4.42775	9.78619e-06
BN	3	63.8	140079292	m0356*pop 13	0.151428	0.832044	0.405436
BN	3	63.8	140079292	m0356*pop 14	-0.480485	-3.51409	0.000446332
BN	3	63.8	140079292	m0356*pop 15	-0.370326	-2.40949	0.0160215
BN	3	63.8	140079292	m0356*pop 16	0.0136636	0.0952502	0.924121
BN	3	63.8	140079292	m0356*pop 17	-0.692066	-5.39074	7.43758e-08
BN	3	63.8	140079292	m0356*pop 18	-0.236038	-1.48578	0.137418
BN	3	63.8	140079292	m0356*pop 19	-0.174168	-1.25223	0.210563
BN	3	63.8	140079292	m0356*pop 20	0.222342	1.65309	0.0983944
BN	3	63.8	140079292	m0356*pop 21	-0.0656751	-0.453136	0.650477
BN	3	63.8	140079292	m0356*pop 22	-0.651874	-4.82629	1.4449e-06
BN	3	63.8	140079292	m0356*pop 23	-0.702948	-4.40887	1.06746e-05
BN	3	63.8	140079292	m0356*pop 24	-0.195854	-1.27452	0.202555
BN	3	63.8	140079292	m0356*pop 25	-0.299346	-2.115	0.0344936
BN	3	63.8	140079292	m0356*pop 26	0.244705	1.65939	0.0971187
BN	3	90.1	178773926	m0384*pop 1	0.271259	1.71579	0.0862807
BN	3	90.1	178773926	m0384*pop 2	0.77137	5.49115	4.25101e-08
BN	3	90.1	178773926	m0384*pop 3	0.345789	2.47657	0.0133078
BN	3	90.1	178773926	m0384*pop 4	0.354714	2.46871	0.0136031
BN	3	90.1	178773926	m0384*pop 5	0.373966	2.63543	0.00843684
BN	3	90.1	178773926	m0384*pop 6	0.507888	3.30419	0.000961217
BN	3	90.1	178773926	m0384*pop 7	0.828108	5.59629	2.3424e-08
BN	3	90.1	178773926	m0384*pop 8	0.83809	6.0671	1.42801e-09
BN	3	90.1	178773926	m0384*pop 9	0.211239	1.42256	0.154943
BN	3	90.1	178773926	m0384*pop 10	0.651953	4.98952	6.32016e-07
BN	3	90.1	178773926	m0384*pop 11	0.196024	1.33834	0.180864
BN	3	90.1	178773926	m0384*pop 12	0.514254	3.5245	0.000429214
BN	3	90.1	178773926	m0384*pop 13	0.222853	1.31138	0.189809
BN	3	90.1	178773926	m0384*pop 14	0.288274	2.06989	0.0385287
BN	3	90.1	178773926	m0384*pop 15	0.750157	4.18075	2.97003e-05
BN	3	90.1	178773926	m0384*pop 16	0.265393	1.79546	0.072659
BN	3	90.1	178773926	m0384*pop 17	0.024362	0.177244	0.859326
BN	3	90.1	178773926	m0384*pop 18	0.578184	3.58498	0.00034128
BN	3	90.1	178773926	m0384*pop 19	-0.0719121	-0.481866	0.629928
BN	3	90.1	178773926	m0384*pop 20	0.463413	3.14818	0.00165545
BN	3	90.1	178773926	m0384*pop 21	0.14405	0.951082	0.341622
BN	3	90.1	178773926	m0384*pop 22	0.275248	1.88425	0.0596067
BN	3	90.1	178773926	m0384*pop 23	0.372263	2.38575	0.0170922
BN	3	90.1	178773926	m0384*pop 24	0.0227607	0.150376	0.880476
BN	3	90.1	178773926	m0384*pop 25	0.712869	4.84111	1.34181e-06
BN	3	90.1	178773926	m0384*pop 26	0.850986	5.6914	1.3539e-08
BN	3	123.9	212726258	m0410*pop 1	0.737852	4.99858	6.03244e-07
BN	3	123.9	212726258	m0410*pop 2	0.139551	1.0605	0.288983
BN	3	123.9	212726258	m0410*pop 3	-0.00162797	-0.0119922	0.990432
BN	3	123.9	212726258	m0410*pop 4	-0.299281	-2.09407	0.0363186
BN	3	123.9	212726258	m0410*pop 5	0.148233	0.958458	0.337892
BN	3	123.9	212726258	m0410*pop 6	-0.140102	-0.950941	0.341694
BN	3	123.9	212726258	m0410*pop 7	0.104052	0.671975	0.50164
BN	3	123.9	212726258	m0410*pop 8	0.346272	2.63258	0.00850785
BN	3	123.9	212726258	m0410*pop 9	-0.0567268	-0.415105	0.678088
BN	3	123.9	212726258	m0410*pop 10	0.398781	3.00408	0.002681
BN	3	123.9	212726258	m0410*pop 11	0.0302795	0.232416	0.816227
BN	3	123.9	212726258	m0410*pop 12	0.223452	1.59864	0.109983
BN	3	123.9	212726258	m0410*pop 13	0.049898	0.280304	0.77926
BN	3	123.9	212726258	m0410*pop 14	0.205154	1.59983	0.109719
BN	3	123.9	212726258	m0410*pop 15	0.346816	2.29709	0.021667
BN	3	123.9	212726258	m0410*pop 16	-0.0896605	-0.624417	0.532391
BN	3	123.9	212726258	m0410*pop 17	0.443226	2.86775	0.00415645
BN	3	123.9	212726258	m0410*pop 18	0.0346552	0.263869	0.791895
BN	3	123.9	212726258	m0410*pop 19	0.452255	3.315	0.000924912
BN	3	123.9	212726258	m0410*pop 20	0.0492846	0.320041	0.748955
BN	3	123.9	212726258	m0410*pop 21	0.91627	5.78554	7.80322e-09
BN	3	123.9	212726258	m0410*pop 22	0.2415	1.73454	0.0829019
BN	3	123.9	212726258	m0410*pop 23	0.474976	3.53256	0.000416392
BN	3	123.9	212726258	m0410*pop 24	0.702197	5.35775	8.91947e-08
BN	3	123.9	212726258	m0410*pop 25	0.523945	3.85091	0.00011959
BN	3	123.9	212726258	m0410*pop 26	0.661716	4.77418	1.87144e-06
BN	4	61.8	147045311	m0484*pop 1	0.371616	2.27909	0.022716
BN	4	61.8	147045311	m0484*pop 2	0.0584225	0.390577	0.696131
BN	4	61.8	147045311	m0484*pop 3	0.117746	0.693201	0.488225
BN	4	61.8	147045311	m0484*pop 4	0.504836	3.27537	0.00106459
BN	4	61.8	147045311	m0484*pop 5	-0.0752363	-0.482189	0.629699
BN	4	61.8	147045311	m0484*pop 6	0.0848396	0.550938	0.581708
BN	4	61.8	147045311	m0484*pop 7	0.0960293	0.611064	0.541193
BN	4	61.8	147045311	m0484*pop 8	0.620444	3.83807	0.000125995
BN	4	61.8	147045311	m0484*pop 9	0.0665238	0.440857	0.659341
BN	4	61.8	147045311	m0484*pop 10	0.508054	3.13764	0.00171599
BN	4	61.8	147045311	m0484*pop 11	0.484372	2.9395	0.00330701
BN	4	61.8	147045311	m0484*pop 12	0.585546	3.64048	0.000275702
BN	4	61.8	147045311	m0484*pop 13	0.381295	1.94443	0.0519165
BN	4	61.8	147045311	m0484*pop 14	0.133482	0.949295	0.34253
BN	4	61.8	147045311	m0484*pop 15	0.208318	1.19776	0.231084
BN	4	61.8	147045311	m0484*pop 16	0.363521	2.35422	0.0186116
BN	4	61.8	147045311	m0484*pop 17	0.375705	2.69963	0.00697209
BN	4	61.8	147045311	m0484*pop 18	-0.00862407	-0.0523719	0.958235
BN	4	61.8	147045311	m0484*pop 19	0.496807	3.12833	0.00177116
BN	4	61.8	147045311	m0484*pop 20	0.37978	2.2208	0.0264226
BN	4	61.8	147045311	m0484*pop 21	-0.153329	-0.949491	0.342431
BN	4	61.8	147045311	m0484*pop 22	-0.00559701	-0.0369494	0.970527
BN	4	61.8	147045311	m0484*pop 23	0.374064	1.56696	0.117207
BN	4	61.8	147045311	m0484*pop 24	0.13893	0.845459	0.397907
BN	4	61.8	147045311	m0484*pop 25	-0.176134	-1.11874	0.263321
BN	4	61.8	147045311	m0484*pop 26	0.116153	0.702722	0.482272
BN	4	76.2	166281413	m0490*pop 1	0.283308	1.30195	0.19301
BN	4	76.2	166281413	m0490*pop 2	0.0131938	0.0767358	0.938838
BN	4	76.2	166281413	m0490*pop 3	-0.0974699	-0.505545	0.613205
BN	4	76.2	166281413	m0490*pop 4	0.111116	0.641422	0.521287
BN	4	76.2	166281413	m0490*pop 5	0.265573	1.51891	0.128868
BN	4	76.2	166281413	m0490*pop 6	0.254895	1.4899	0.136334
BN	4	76.2	166281413	m0490*pop 7	-0.200113	-1.01102	0.312071
BN	4	76.2	166281413	m0490*pop 8	0.22649	1.32423	0.185504
BN	4	76.2	166281413	m0490*pop 9	0.0909187	0.497137	0.619121
BN	4	76.2	166281413	m0490*pop 10	-0.00624574	-0.0339643	0.972907
BN	4	76.2	166281413	m0490*pop 11	0.393909	1.95659	0.0504683
BN	4	76.2	166281413	m0490*pop 12	-0.268598	-1.31123	0.189857
BN	4	76.2	166281413	m0490*pop 13	-0.103874	-0.422847	0.672431
BN	4	76.2	166281413	m0490*pop 14	-0.157125	-0.904159	0.365968
BN	4	76.2	166281413	m0490*pop 15	-0.00295152	-0.013986	0.988842
BN	4	76.2	166281413	m0490*pop 16	0.20012	0.971512	0.331355
BN	4	76.2	166281413	m0490*pop 17	-0.0699204	-0.466438	0.640928
BN	4	76.2	166281413	m0490*pop 18	0.491593	2.52529	0.0116001
BN	4	76.2	166281413	m0490*pop 19	-0.16824	-0.851454	0.39457
BN	4	76.2	166281413	m0490*pop 20	0.502698	2.51706	0.011874
BN	4	76.2	166281413	m0490*pop 21	0.284166	1.51451	0.129978
BN	4	76.2	166281413	m0490*pop 22	-0.0344296	-0.204695	0.837822
BN	4	76.2	166281413	m0490*pop 23	-0.599847	-2.24914	0.02456
BN	4	76.2	166281413	m0490*pop 24	0.0939006	0.489561	0.624473
BN	4	76.2	166281413	m0490*pop 25	0.95799	5.26845	1.45115e-07
BN	4	76.2	166281413	m0490*pop 26	0.294441	1.603	0.109018
BN	4	89.1	177666469	m0498*pop 1	0.424794	2.13515	0.0328116
BN	4	89.1	177666469	m0498*pop 2	0.154763	0.884813	0.376313
BN	4	89.1	177666469	m0498*pop 3	0.321146	1.84448	0.0651898
BN	4	89.1	177666469	m0498*pop 4	0.152339	0.816751	0.414121
BN	4	89.1	177666469	m0498*pop 5	-0.0591975	-0.345361	0.729842
BN	4	89.1	177666469	m0498*pop 6	0.279896	1.51379	0.130161
BN	4	89.1	177666469	m0498*pop 7	0.553772	2.45983	0.0139437
BN	4	89.1	177666469	m0498*pop 8	0.162621	0.917572	0.3589
BN	4	89.1	177666469	m0498*pop 9	0.324253	1.7819	0.0748435
BN	4	89.1	177666469	m0498*pop 10	0.294581	1.4851	0.137598
BN	4	89.1	177666469	m0498*pop 11	0.287168	1.49976	0.133758
BN	4	89.1	177666469	m0498*pop 12	0.281376	1.53274	0.125421
BN	4	89.1	177666469	m0498*pop 13	0.544601	2.25984	0.023887
BN	4	89.1	177666469	m0498*pop 14	0.307443	1.81322	0.0698762
BN	4	89.1	177666469	m0498*pop 15	0.0354577	0.200281	0.841271
BN	4	89.1	177666469	m0498*pop 16	0.235161	1.17497	0.24008
BN	4	89.1	177666469	m0498*pop 17	-0.0427639	-0.303466	0.761551
BN	4	89.1	177666469	m0498*pop 18	0.098026	0.571664	0.567583
BN	4	89.1	177666469	m0498*pop 19	0.62931	3.31313	0.000931114
BN	4	89.1	177666469	m0498*pop 20	-0.0913559	-0.461437	0.644511
BN	4	89.1	177666469	m0498*pop 21	0.34598	2.03291	0.0421299
BN	4	89.1	177666469	m0498*pop 22	0.0568018	0.347797	0.728011
BN	4	89.1	177666469	m0498*pop 23	0.397959	1.77986	0.0751783
BN	4	89.1	177666469	m0498*pop 24	0.402456	2.08123	0.0374788
BN	4	89.1	177666469	m0498*pop 25	0.0252489	0.12502	0.900514
BN	4	89.1	177666469	m0498*pop 26	-0.199373	-1.1233	0.261381
BN	4	107.9	204764641	m0515*pop 1	0.518589	3.5818	0.000345448
BN	4	107.9	204764641	m0515*pop 2	0.571419	3.59435	0.000329268
BN	4	107.9	204764641	m0515*pop 3	-0.159619	-1.11254	0.265975
BN	4	107.9	204764641	m0515*pop 4	0.361037	2.26314	0.0236828
BN	4	107.9	204764641	m0515*pop 5	0.209752	1.4431	0.149073
BN	4	107.9	204764641	m0515*pop 6	0.27571	1.7845	0.0744211
BN	4	107.9	204764641	m0515*pop 7	0.313518	1.90878	0.0563642
BN	4	107.9	204764641	m0515*pop 8	-0.0492137	-0.336599	0.736437
BN	4	107.9	204764641	m0515*pop 9	-0.144696	-0.980595	0.326854
BN	4	107.9	204764641	m0515*pop 10	0.097646	0.623799	0.532796
BN	4	107.9	204764641	m0515*pop 11	-0.188578	-1.30381	0.192377
BN	4	107.9	204764641	m0515*pop 12	0.093874	0.607896	0.543293
BN	4	107.9	204764641	m0515*pop 13	-0.171828	-0.871062	0.383774
BN	4	107.9	204764641	m0515*pop 14	-0.1482	-0.968046	0.333082
BN	4	107.9	204764641	m0515*pop 15	-0.0591837	-0.388338	0.697788
BN	4	107.9	204764641	m0515*pop 16	0.11405	0.75016	0.453204
BN	4	107.9	204764641	m0515*pop 17	0.556433	4.15817	3.27795e-05
BN	4	107.9	204764641	m0515*pop 18	0.00541511	0.0389352	0.968944
BN	4	107.9	204764641	m0515*pop 19	0.283442	2.00185	0.0453708
BN	4	107.9	204764641	m0515*pop 20	-0.387317	-2.38309	0.0172163
BN	4	107.9	204764641	m0515*pop 21	-0.192196	-1.25257	0.21044
BN	4	107.9	204764641	m0515*pop 22	-0.578024	-3.82335	0.000133734
BN	4	107.9	204764641	m0515*pop 23	0.667639	4.20804	2.63463e-05
BN	4	107.9	204764641	m0515*pop 24	0.115718	0.663958	0.506757
BN	4	107.9	204764641	m0515*pop 25	0.451528	2.86003	0.00425883
BN	4	107.9	204764641	m0515*pop 26	0.0353688	0.239777	0.810516
BN	5	3.5	2124457	m0548*pop 1	0.0305412	0.199666	0.841752
BN	5	3.5	2124457	m0548*pop 2	-0.229608	-1.59522	0.110745
BN	5	3.5	2124457	m0548*pop 3	0.262673	1.84229	0.0655092
BN	5	3.5	2124457	m0548*pop 4	0.178411	1.27897	0.200985
BN	5	3.5	2124457	m0548*pop 5	0.134292	0.977862	0.328204
BN	5	3.5	2124457	m0548*pop 6	0.0709988	0.491061	0.623412
BN	5	3.5	2124457	m0548*pop 7	0.192346	1.32026	0.186828
BN	5	3.5	2124457	m0548*pop 8	0.357093	2.6319	0.00852486
BN	5	3.5	2124457	m0548*pop 9	0.0721826	0.524946	0.599651
BN	5	3.5	2124457	m0548*pop 10	0.0406822	0.296009	0.767239
BN	5	3.5	2124457	m0548*pop 11	0.0302422	0.207521	0.835614
BN	5	3.5	2124457	m0548*pop 12	-0.12818	-0.827003	0.408286
BN	5	3.5	2124457	m0548*pop 13	0.400796	2.26244	0.0237256
BN	5	3.5	2124457	m0548*pop 14	0.126092	0.965828	0.334191
BN	5	3.5	2124457	m0548*pop 15	-0.01595	-0.111831	0.910963
BN	5	3.5	2124457	m0548*pop 16	-0.16442	-1.16343	0.244728
BN	5	3.5	2124457	m0548*pop 17	-0.218034	-1.54439	0.122577
BN	5	3.5	2124457	m0548*pop 18	-0.296159	-1.98213	0.0475362
BN	5	3.5	2124457	m0548*pop 19	0.081355	0.562728	0.573653
BN	5	3.5	2124457	m0548*pop 20	0.373899	2.61399	0.0089839
BN	5	3.5	2124457	m0548*pop 21	0.275993	1.84266	0.0654553
BN	5	3.5	2124457	m0548*pop 22	-0.559206	-3.73742	0.000188617
BN	5	3.5	2124457	m0548*pop 23	0.0839785	0.550862	0.58176
BN	5	3.5	2124457	m0548*pop 24	-0.717541	-4.81362	1.53907e-06
BN	5	3.5	2124457	m0548*pop 25	0.000895263	0.00625106	0.995013
BN	5	3.5	2124457	m0548*pop 26	-0.468108	-2.98987	0.00280861
BN	5	30.4	8599005	m0562*pop 1	0.220992	1.46811	0.142156
BN	5	30.4	8599005	m0562*pop 2	0.0859831	0.619733	0.53547
BN	5	30.4	8599005	m0562*pop 3	0.191359	1.34703	0.178048
BN	5	30.4	8599005	m0562*pop 4	0.421304	3.19904	0.00139004
BN	5	30.4	8599005	m0562*pop 5	0.0488524	0.350786	0.725768
BN	5	30.4	8599005	m0562*pop 6	0.381698	2.76401	0.00573673
BN	5	30.4	8599005	m0562*pop 7	0.33211	2.25482	0.0242004
BN	5	30.4	8599005	m0562*pop 8	0.0692992	0.528075	0.597477
BN	5	30.4	8599005	m0562*pop 9	0.242716	1.67636	0.0937484
BN	5	30.4	8599005	m0562*pop 10	0.285116	1.8764	0.0606764
BN	5	30.4	8599005	m0562*pop 11	0.137526	0.949393	0.34248
BN	5	30.4	8599005	m0562*pop 12	-0.280968	-1.84674	0.0648619
BN	5	30.4	8599005	m0562*pop 13	-0.311704	-1.67953	0.0931306
BN	5	30.4	8599005	m0562*pop 14	0.0449723	0.32791	0.742998
BN	5	30.4	8599005	m0562*pop 15	0.396613	2.70339	0.00689369
BN	5	30.4	8599005	m0562*pop 16	0.00345721	0.0265152	0.978848
BN	5	30.4	8599005	m0562*pop 17	0.0670455	0.536324	0.591765
BN	5	30.4	8599005	m0562*pop 18	0.736715	5.10405	3.48517e-07
BN	5	30.4	8599005	m0562*pop 19	0.04756	0.341106	0.733043
BN	5	30.4	8599005	m0562*pop 20	0.560701	4.16599	3.16798e-05
BN	5	30.4	8599005	m0562*pop 21	0.341394	2.41281	0.0158765
BN	5	30.4	8599005	m0562*pop 22	0.0584784	0.412403	0.680067
BN	5	30.4	8599005	m0562*pop 23	0.000760197	0.00536879	0.995717
BN	5	30.4	8599005	m0562*pop 24	0.49337	3.25034	0.00116258
BN	5	30.4	8599005	m0562*pop 25	0.0301448	0.197221	0.843665
BN	5	30.4	8599005	m0562*pop 26	0.334083	2.21503	0.0268165
BN	5	70	97952577	m0618*pop 1	0.163061	0.955071	0.339602
BN	5	70	97952577	m0618*pop 2	-0.368655	-1.89082	0.0587237
BN	5	70	97952577	m0618*pop 3	-0.144143	-0.928156	0.353385
BN	5	70	97952577	m0618*pop 4	-0.22024	-1.31487	0.188631
BN	5	70	97952577	m0618*pop 5	-0.184432	-1.20954	0.226529
BN	5	70	97952577	m0618*pop 6	-0.0309143	-0.173257	0.862459
BN	5	70	97952577	m0618*pop 7	-0.0687264	-0.461083	0.644765
BN	5	70	97952577	m0618*pop 8	0.0212821	0.141366	0.887588
BN	5	70	97952577	m0618*pop 9	-0.0788925	-0.487828	0.625699
BN	5	70	97952577	m0618*pop 10	0.126093	0.689046	0.490836
BN	5	70	97952577	m0618*pop 11	-0.0453893	-0.242435	0.808456
BN	5	70	97952577	m0618*pop 12	-0.424294	-2.1882	0.0287146
BN	5	70	97952577	m0618*pop 13	0.586466	2.84803	0.00442245
BN	5	70	97952577	m0618*pop 14	-0.294904	-1.51124	0.130809
BN	5	70	97952577	m0618*pop 15	-0.208171	-1.24853	0.211912
BN	5	70	97952577	m0618*pop 16	-0.541125	-2.63281	0.00850209
BN	5	70	97952577	m0618*pop 17	-0.0494019	-0.344528	0.730468
BN	5	70	97952577	m0618*pop 18	-0.38115	-2.00096	0.0454669
BN	5	70	97952577	m0618*pop 19	0.201926	1.2267	0.220009
BN	5	70	97952577	m0618*pop 20	-0.275931	-1.75154	0.0799322
BN	5	70	97952577	m0618*pop 21	0.232529	1.40966	0.15872
BN	5	70	97952577	m0618*pop 22	-0.569168	-3.21301	0.00132436
BN	5	70	97952577	m0618*pop 23	-0.415215	-2.28958	0.0220993
BN	5	70	97952577	m0618*pop 24	-0.481937	-2.59933	0.00937619
BN	5	70	97952577	m0618*pop 25	-0.500524	-2.62339	0.0087404
BN	5	70	97952577	m0618*pop 26	-0.96961	-4.9698	6.99384e-07
BN	5	81.7	169719924	m0632*pop 1	-0.354598	-1.82925	0.0674397
BN	5	81.7	169719924	m0632*pop 2	-0.140644	-0.75701	0.44909
BN	5	81.7	169719924	m0632*pop 3	0.0780534	0.527198	0.598087
BN	5	81.7	169719924	m0632*pop 4	-0.0285114	-0.163463	0.870163
BN	5	81.7	169719924	m0632*pop 5	-0.583996	-4.08115	4.57214e-05
BN	5	81.7	169719924	m0632*pop 6	0.305274	1.32794	0.184276
BN	5	81.7	169719924	m0632*pop 7	-0.277342	-1.64665	0.0997117
BN	5	81.7	169719924	m0632*pop 8	-0.159624	-0.826475	0.408586
BN	5	81.7	169719924	m0632*pop 9	-0.461326	-2.77815	0.0054934
BN	5	81.7	169719924	m0632*pop 10	-0.51544	-2.61418	0.00897898
BN	5	81.7	169719924	m0632*pop 11	-0.224833	-1.17893	0.2385
BN	5	81.7	169719924	m0632*pop 12	-0.530484	-2.83188	0.00465154
BN	5	81.7	169719924	m0632*pop 13	-0.277406	-1.36331	0.172863
BN	5	81.7	169719924	m0632*pop 14	-0.0602522	-0.304645	0.760653
BN	5	81.7	169719924	m0632*pop 15	0.163119	0.968593	0.332809
BN	5	81.7	169719924	m0632*pop 16	-0.333262	-1.51068	0.130951
BN	5	81.7	169719924	m0632*pop 17	-0.310958	-2.01659	0.0438073
BN	5	81.7	169719924	m0632*pop 18	-0.156345	-0.82971	0.406754
BN	5	81.7	169719924	m0632*pop 19	-0.461155	-2.65937	0.007861
BN	5	81.7	169719924	m0632*pop 20	0.352417	2.03101	0.0423225
BN	5	81.7	169719924	m0632*pop 21	-0.44965	-2.58737	0.00970741
BN	5	81.7	169719924	m0632*pop 22	0.0222088	0.124257	0.901118
BN	5	81.7	169719924	m0632*pop 23	0.131315	0.67616	0.49898
BN	5	81.7	169719924	m0632*pop 24	0.25975	1.33765	0.18109
BN	5	81.7	169719924	m0632*pop 25	0.115574	0.663531	0.507031
BN	5	81.7	169719924	m0632*pop 26	0.406886	2.05875	0.0395855
BN	5	106.4	198533864	m0659*pop 1	-0.0229153	-0.146744	0.883341
BN	5	106.4	198533864	m0659*pop 2	0.0631128	0.467413	0.640231
BN	5	106.4	198533864	m0659*pop 3	0.198975	1.44588	0.148291
BN	5	106.4	198533864	m0659*pop 4	0.0500989	0.347959	0.72789
BN	5	106.4	198533864	m0659*pop 5	0.270916	2.11609	0.0344013
BN	5	106.4	198533864	m0659*pop 6	0.0666583	0.337541	0.735727
BN	5	106.4	198533864	m0659*pop 7	-0.145646	-1.00807	0.313483
BN	5	106.4	198533864	m0659*pop 8	-0.358287	-1.99522	0.0460894
BN	5	106.4	198533864	m0659*pop 9	0.213459	1.58254	0.113608
BN	5	106.4	198533864	m0659*pop 10	0.46475	3.5412	0.000403023
BN	5	106.4	198533864	m0659*pop 11	0.505328	3.8201	0.000135501
BN	5	106.4	198533864	m0659*pop 12	0.205931	1.49825	0.13415
BN	5	106.4	198533864	m0659*pop 13	0.140639	0.790516	0.429275
BN	5	106.4	198533864	m0659*pop 14	0.387273	2.87332	0.00408405
BN	5	106.4	198533864	m0659*pop 15	0.475014	3.29874	0.000980024
BN	5	106.4	198533864	m0659*pop 16	0.306354	2.2711	0.023196
BN	5	106.4	198533864	m0659*pop 17	-0.402125	-2.78513	0.00537676
BN	5	106.4	198533864	m0659*pop 18	0.495416	3.65173	0.000263938
BN	5	106.4	198533864	m0659*pop 19	-0.139916	-1.00063	0.317067
BN	5	106.4	198533864	m0659*pop 20	-0.0238841	-0.162136	0.871207
BN	5	106.4	198533864	m0659*pop 21	0.102928	0.706826	0.479718
BN	5	106.4	198533864	m0659*pop 22	-0.0714453	-0.536802	0.591436
BN	5	106.4	198533864	m0659*pop 23	-0.0604495	-0.424123	0.671499
BN	5	106.4	198533864	m0659*pop 24	0.612499	4.1561	3.30765e-05
BN	5	106.4	198533864	m0659*pop 25	0.49054	3.35222	0.000809404
BN	5	106.4	198533864	m0659*pop 26	0.220804	1.68655	0.0917705
BN	6	22.1	95788878	m0705*pop 1	0.154898	1.15875	0.24663
BN	6	22.1	95788878	m0705*pop 2	0.131473	0.999235	0.317743
BN	6	22.1	95788878	m0705*pop 3	0.00925153	0.0706927	0.943646
BN	6	22.1	95788878	m0705*pop 4	0.1837	1.34845	0.177591
BN	6	22.1	95788878	m0705*pop 5	0.516301	3.85933	0.000115561
BN	6	22.1	95788878	m0705*pop 6	0.103545	0.715436	0.474383
BN	6	22.1	95788878	m0705*pop 7	0.149642	1.0689	0.28518
BN	6	22.1	95788878	m0705*pop 8	-0.318043	-2.47781	0.0132619
BN	6	22.1	95788878	m0705*pop 9	0.43356	3.3505	0.000814428
BN	6	22.1	95788878	m0705*pop 10	-0.654005	-4.70287	2.65522e-06
BN	6	22.1	95788878	m0705*pop 11	0.027606	0.195186	0.845257
BN	6	22.1	95788878	m0705*pop 12	0.143138	1.05146	0.293114
BN	6	22.1	95788878	m0705*pop 13	0.0501793	0.262923	0.792624
BN	6	22.1	95788878	m0705*pop 14	-0.0734353	-0.522447	0.601389
BN	6	22.1	95788878	m0705*pop 15	-0.282559	-1.85978	0.0629935
BN	6	22.1	95788878	m0705*pop 16	-0.304796	-2.23222	0.0256574
BN	6	22.1	95788878	m0705*pop 17	0.174531	1.33329	0.182517
BN	6	22.1	95788878	m0705*pop 18	0.172369	1.2783	0.201222
BN	6	22.1	95788878	m0705*pop 19	0.239554	1.61238	0.106961
BN	6	22.1	95788878	m0705*pop 20	0.0086227	0.0571394	0.954437
BN	6	22.1	95788878	m0705*pop 21	0.184768	1.34716	0.178009
BN	6	22.1	95788878	m0705*pop 22	0.0448904	0.308483	0.757731
BN	6	22.1	95788878	m0705*pop 23	-0.142071	-0.835482	0.403498
BN	6	22.1	95788878	m0705*pop 24	0.369094	2.58312	0.00982776
BN	6	22.1	95788878	m0705*pop 25	-0.0969773	-0.59249	0.553558
BN	6	22.1	95788878	m0705*pop 26	0.0272416	0.190319	0.849069
BN	6	50	131405672	m0724*pop 1	0.00108212	0.0077052	0.993853
BN	6	50	131405672	m0724*pop 2	-0.0459301	-0.35646	0.721515
BN	6	50	131405672	m0724*pop 3	0.173844	1.30615	0.19158
BN	6	50	131405672	m0724*pop 4	-0.419059	-3.00441	0.00267813
BN	6	50	131405672	m0724*pop 5	-0.160315	-1.16265	0.245042
BN	6	50	131405672	m0724*pop 6	-0.47593	-3.22815	0.00125637
BN	6	50	131405672	m0724*pop 7	-0.109398	-0.755773	0.449831
BN	6	50	131405672	m0724*pop 8	-0.035827	-0.274433	0.783766
BN	6	50	131405672	m0724*pop 9	-0.123106	-0.884722	0.376362
BN	6	50	131405672	m0724*pop 10	0.414547	2.85487	0.00432842
BN	6	50	131405672	m0724*pop 11	0.362145	2.44084	0.0146979
BN	6	50	131405672	m0724*pop 12	-0.18533	-1.34349	0.179192
BN	6	50	131405672	m0724*pop 13	-0.278138	-1.40104	0.161282
BN	6	50	131405672	m0724*pop 14	0.161497	1.0731	0.283295
BN	6	50	131405672	m0724*pop 15	0.201912	1.33084	0.183321
BN	6	50	131405672	m0724*pop 16	0.146228	1.02648	0.30473
BN	6	50	131405672	m0724*pop 17	0.277681	2.09495	0.0362407
BN	6	50	131405672	m0724*pop 18	0.0765591	0.536822	0.591422
BN	6	50	131405672	m0724*pop 19	0.410481	2.81745	0.00486533
BN	6	50	131405672	m0724*pop 20	0.273059	1.86836	0.0617874
BN	6	50	131405672	m0724*pop 21	0.0520402	0.363576	0.716195
BN	6	50	131405672	m0724*pop 22	-0.352294	-2.49499	0.0126376
BN	6	50	131405672	m0724*pop 23	0.546848	3.58177	0.000345486
BN	6	50	131405672	m0724*pop 24	0.00612754	0.0440284	0.964884
BN	6	50	131405672	m0724*pop 25	0.313956	1.93988	0.0524669
BN	6	50	131405672	m0724*pop 26	-0.280135	-1.94818	0.051466
BN	6	95.7	163933327	m0753*pop 1	-0.425084	-3.1844	0.00146212
BN	6	95.7	163933327	m0753*pop 2	-0.272575	-2.18018	0.0293042
BN	6	95.7	163933327	m0753*pop 3	0.1176	0.87869	0.379624
BN	6	95.7	163933327	m0753*pop 4	-0.161942	-1.27718	0.201617
BN	6	95.7	163933327	m0753*pop 5	-0.176672	-1.38434	0.166334
BN	6	95.7	163933327	m0753*pop 6	-0.0111765	-0.0821966	0.934495
BN	6	95.7	163933327	m0753*pop 7	0.132006	1.05174	0.292983
BN	6	95.7	163933327	m0753*pop 8	0.398757	3.16673	0.00155366
BN	6	95.7	163933327	m0753*pop 9	-0.125358	-0.948017	0.34318
BN	6	95.7	163933327	m0753*pop 10	0.304271	2.38279	0.0172304
BN	6	95.7	163933327	m0753*pop 11	-0.0794175	-0.635997	0.524816
BN	6	95.7	163933327	m0753*pop 12	0.0318939	0.245558	0.806038
BN	6	95.7	163933327	m0753*pop 13	0.158232	0.988404	0.323017
BN	6	95.7	163933327	m0753*pop 14	0.177036	1.40717	0.159456
BN	6	95.7	163933327	m0753*pop 15	-0.646194	-4.88402	1.08168e-06
BN	6	95.7	163933327	m0753*pop 16	0.118641	0.921781	0.3567
BN	6	95.7	163933327	m0753*pop 17	-0.056479	-0.428381	0.668398
BN	6	95.7	163933327	m0753*pop 18	0.0436932	0.336715	0.73635
BN	6	95.7	163933327	m0753*pop 19	-0.0960071	-0.733098	0.463543
BN	6	95.7	163933327	m0753*pop 20	-0.140599	-1.12799	0.259394
BN	6	95.7	163933327	m0753*pop 21	0.469083	3.47206	0.00052216
BN	6	95.7	163933327	m0753*pop 22	0.503933	3.87381	0.000108927
BN	6	95.7	163933327	m0753*pop 23	-0.270218	-2.03223	0.0421993
BN	6	95.7	163933327	m0753*pop 24	0.0260931	0.196926	0.843896
BN	6	95.7	163933327	m0753*pop 25	0.284146	2.12761	0.0334329
BN	6	95.7	163933327	m0753*pop 26	-0.39908	-3.04681	0.00232849
BN	7	51.2	101321689	m0793*pop 1	0.0640492	0.340196	0.733727
BN	7	51.2	101321689	m0793*pop 2	-0.422834	-2.39618	0.0166144
BN	7	51.2	101321689	m0793*pop 3	0.330906	1.76388	0.0778321
BN	7	51.2	101321689	m0793*pop 4	0.223459	1.17606	0.239643
BN	7	51.2	101321689	m0793*pop 5	-0.67984	-4.6056	4.24562e-06
BN	7	51.2	101321689	m0793*pop 6	0.0716348	0.39349	0.693979
BN	7	51.2	101321689	m0793*pop 7	0.302133	1.97869	0.0479219
BN	7	51.2	101321689	m0793*pop 8	0.309395	1.98087	0.0476773
BN	7	51.2	101321689	m0793*pop 9	0.170504	1.03717	0.29972
BN	7	51.2	101321689	m0793*pop 10	0.0259362	0.166117	0.868074
BN	7	51.2	101321689	m0793*pop 11	-0.247059	-1.29215	0.196383
BN	7	51.2	101321689	m0793*pop 12	-0.0629216	-0.367066	0.71359
BN	7	51.2	101321689	m0793*pop 13	0.594811	2.49057	0.0127955
BN	7	51.2	101321689	m0793*pop 14	0.208772	1.11576	0.264595
BN	7	51.2	101321689	m0793*pop 15	0.0173105	0.0773155	0.938377
BN	7	51.2	101321689	m0793*pop 16	0.459798	2.61752	0.00889178
BN	7	51.2	101321689	m0793*pop 17	0.0180261	0.12712	0.898852
BN	7	51.2	101321689	m0793*pop 18	0.41977	2.20415	0.0275729
BN	7	51.2	101321689	m0793*pop 19	0.103585	0.490244	0.623989
BN	7	51.2	101321689	m0793*pop 20	0.644086	3.5562	0.000380785
BN	7	51.2	101321689	m0793*pop 21	0.343674	1.78845	0.0737828
BN	7	51.2	101321689	m0793*pop 22	0.223252	1.22115	0.222105
BN	7	51.2	101321689	m0793*pop 23	0.0878424	0.337107	0.736055
BN	7	51.2	101321689	m0793*pop 24	0.136587	0.738408	0.460312
BN	7	51.2	101321689	m0793*pop 25	0.148938	0.694871	0.487178
BN	7	51.2	101321689	m0793*pop 26	0.417146	2.05407	0.0400365
BN	7	61.4	121400796	m0794*pop 1	0.229877	1.11913	0.263155
BN	7	61.4	121400796	m0794*pop 2	0.016455	0.0887919	0.929252
BN	7	61.4	121400796	m0794*pop 3	0.514866	2.7302	0.00635842
BN	7	61.4	121400796	m0794*pop 4	-0.215981	-1.1911	0.23369
BN	7	61.4	121400796	m0794*pop 5	-0.0458606	-0.304748	0.760575
BN	7	61.4	121400796	m0794*pop 6	-0.00332693	-0.0181528	0.985518
BN	7	61.4	121400796	m0794*pop 7	0.182067	1.13512	0.256396
BN	7	61.4	121400796	m0794*pop 8	0.0930413	0.535861	0.592086
BN	7	61.4	121400796	m0794*pop 9	0.500579	2.98113	0.00288984
BN	7	61.4	121400796	m0794*pop 10	0.128498	0.797503	0.425208
BN	7	61.4	121400796	m0794*pop 11	-0.070128	-0.349517	0.72672
BN	7	61.4	121400796	m0794*pop 12	0.328209	1.83832	0.066092
BN	7	61.4	121400796	m0794*pop 13	0.00995632	0.0452228	0.963932
BN	7	61.4	121400796	m0794*pop 14	-0.0197026	-0.106996	0.914798
BN	7	61.4	121400796	m0794*pop 15	-0.30314	-1.33222	0.182867
BN	7	61.4	121400796	m0794*pop 16	0.412056	2.46699	0.0136686
BN	7	61.4	121400796	m0794*pop 17	0.349115	2.23124	0.0257226
BN	7	61.4	121400796	m0794*pop 18	0.429865	2.07578	0.0379801
BN	7	61.4	121400796	m0794*pop 19	-0.101141	-0.453264	0.650384
BN	7	61.4	121400796	m0794*pop 20	0.0417371	0.223856	0.822881
BN	7	61.4	121400796	m0794*pop 21	0.449934	2.19828	0.0279882
BN	7	61.4	121400796	m0794*pop 22	-0.155793	-0.782392	0.434033
BN	7	61.4	121400796	m0794*pop 23	-0.0261598	-0.0964798	0.923145
BN	7	61.4	121400796	m0794*pop 24	0.421533	2.0245	0.0429881
BN	7	61.4	121400796	m0794*pop 25	0.0198567	0.0915721	0.927043
BN	7	61.4	121400796	m0794*pop 26	0.750888	3.49095	0.000486711
BN	7	112.2	162119054	m0824*pop 1	-0.286185	-2.15615	0.0311333
BN	7	112.2	162119054	m0824*pop 2	-0.163287	-1.2853	0.198764
BN	7	112.2	162119054	m0824*pop 3	-0.301298	-2.26251	0.0237212
BN	7	112.2	162119054	m0824*pop 4	-0.253023	-2.03383	0.0420368
BN	7	112.2	162119054	m0824*pop 5	-0.317834	-2.41956	0.0155853
BN	7	112.2	162119054	m0824*pop 6	-0.119598	-0.952427	0.34094
BN	7	112.2	162119054	m0824*pop 7	-0.715131	-5.36202	8.71278e-08
BN	7	112.2	162119054	m0824*pop 8	-0.265711	-2.04	0.0414182
BN	7	112.2	162119054	m0824*pop 9	-0.119092	-0.922447	0.356353
BN	7	112.2	162119054	m0824*pop 10	-0.637582	-4.70742	2.59693e-06
BN	7	112.2	162119054	m0824*pop 11	-0.37272	-2.82627	0.00473357
BN	7	112.2	162119054	m0824*pop 12	-0.59712	-4.67963	2.9727e-06
BN	7	112.2	162119054	m0824*pop 13	-0.433908	-2.50792	0.0121852
BN	7	112.2	162119054	m0824*pop 14	-0.513477	-4.09004	4.40119e-05
BN	7	112.2	162119054	m0824*pop 15	-0.230386	-1.6988	0.0894378
BN	7	112.2	162119054	m0824*pop 16	0.137117	1.04729	0.295032
BN	7	112.2	162119054	m0824*pop 17	0.0146793	0.115573	0.907997
BN	7	112.2	162119054	m0824*pop 18	0.0585832	0.444947	0.656383
BN	7	112.2	162119054	m0824*pop 19	-0.284908	-2.21242	0.0269959
BN	7	112.2	162119054	m0824*pop 20	-0.553947	-3.91003	9.38746e-05
BN	7	112.2	162119054	m0824*pop 21	-0.70736	-5.11466	3.29604e-07
BN	7	112.2	162119054	m0824*pop 22	-0.139536	-1.03565	0.300432
BN	7	112.2	162119054	m0824*pop 23	-0.542488	-3.93023	8.63561e-05
BN	7	112.2	162119054	m0824*pop 24	-0.685927	-5.03024	5.12219e-07
BN	7	112.2	162119054	m0824*pop 25	-0.473204	-3.38743	0.000712572
BN	7	112.2	162119054	m0824*pop 26	-1.12626	-8.61573	9.98689e-18
BN	8	42	18466260	m0856*pop 1	0.523144	3.6464	0.000269459
BN	8	42	18466260	m0856*pop 2	-0.0730205	-0.504881	0.613672
BN	8	42	18466260	m0856*pop 3	0.298986	2.05736	0.039719
BN	8	42	18466260	m0856*pop 4	0.354489	2.62046	0.00881562
BN	8	42	18466260	m0856*pop 5	0.490666	3.65494	0.000260674
BN	8	42	18466260	m0856*pop 6	0.0527702	0.391637	0.695348
BN	8	42	18466260	m0856*pop 7	0.636289	4.59738	4.41571e-06
BN	8	42	18466260	m0856*pop 8	0.413493	3.0535	0.00227734
BN	8	42	18466260	m0856*pop 9	0.387991	2.70231	0.00691619
BN	8	42	18466260	m0856*pop 10	0.240967	1.83845	0.0660724
BN	8	42	18466260	m0856*pop 11	-0.0886778	-0.627744	0.530209
BN	8	42	18466260	m0856*pop 12	0.143643	1.03166	0.302295
BN	8	42	18466260	m0856*pop 13	0.447465	2.35661	0.0184924
BN	8	42	18466260	m0856*pop 14	0.333327	2.43545	0.0149184
BN	8	42	18466260	m0856*pop 15	0.548967	4.14272	3.50571e-05
BN	8	42	18466260	m0856*pop 16	0.176013	1.22061	0.222308
BN	8	42	18466260	m0856*pop 17	0.0782581	0.506881	0.612267
BN	8	42	18466260	m0856*pop 18	-0.105258	-0.767751	0.442682
BN	8	42	18466260	m0856*pop 19	-0.0370158	-0.245902	0.805771
BN	8	42	18466260	m0856*pop 20	0.56031	3.8318	0.000129238
BN	8	42	18466260	m0856*pop 21	0.419144	2.94556	0.003243
BN	8	42	18466260	m0856*pop 22	-0.0752221	-0.533264	0.593882
BN	8	42	18466260	m0856*pop 23	0.0440175	0.315228	0.752606
BN	8	42	18466260	m0856*pop 24	0.246149	1.78589	0.0741956
BN	8	42	18466260	m0856*pop 25	-0.186103	-1.18516	0.236027
BN	8	42	18466260	m0856*pop 26	0.745002	5.18838	2.23066e-07
BN	8	69	131567829	m0903*pop 1	-0.177611	-1.20595	0.227911
BN	8	69	131567829	m0903*pop 2	0.349046	2.34743	0.0189537
BN	8	69	131567829	m0903*pop 3	0.184043	1.29885	0.194074
BN	8	69	131567829	m0903*pop 4	-0.0726514	-0.494141	0.621235
BN	8	69	131567829	m0903*pop 5	-0.128806	-0.933377	0.350684
BN	8	69	131567829	m0903*pop 6	-0.1516	-1.12254	0.261702
BN	8	69	131567829	m0903*pop 7	-0.242603	-1.75694	0.0790074
BN	8	69	131567829	m0903*pop 8	0.175582	1.24808	0.212077
BN	8	69	131567829	m0903*pop 9	-0.0127734	-0.0840424	0.933027
BN	8	69	131567829	m0903*pop 10	-0.0803566	-0.594516	0.552202
BN	8	69	131567829	m0903*pop 11	-0.070258	-0.495159	0.620516
BN	8	69	131567829	m0903*pop 12	-0.433577	-2.92169	0.00350164
BN	8	69	131567829	m0903*pop 13	0.00169528	0.00960997	0.992333
BN	8	69	131567829	m0903*pop 14	0.44565	3.08258	0.00206667
BN	8	69	131567829	m0903*pop 15	-0.0732847	-0.542447	0.587542
BN	8	69	131567829	m0903*pop 16	-0.460887	-3.29568	0.000990742
BN	8	69	131567829	m0903*pop 17	-0.269799	-1.84989	0.0644055
BN	8	69	131567829	m0903*pop 18	0.12405	0.895319	0.370673
BN	8	69	131567829	m0903*pop 19	-0.293802	-2.08643	0.037005
BN	8	69	131567829	m0903*pop 20	-0.0178748	-0.1197	0.904727
BN	8	69	131567829	m0903*pop 21	-0.0766893	-0.530973	0.595468
BN	8	69	131567829	m0903*pop 22	0.00526258	0.034957	0.972116
BN	8	69	131567829	m0903*pop 23	0.172704	1.16165	0.245451
BN	8	69	131567829	m0903*pop 24	-0.168172	-1.21527	0.224338
BN	8	69	131567829	m0903*pop 25	0.212155	1.408	0.159212
BN	8	69	131567829	m0903*pop 26	-0.467916	-3.225	0.00127026
BN	8	125	171099818	m0939*pop 1	-0.403194	-3.18977	0.00143531
BN	8	125	171099818	m0939*pop 2	-0.172893	-1.38935	0.164807
BN	8	125	171099818	m0939*pop 3	0.103755	0.773465	0.439295
BN	8	125	171099818	m0939*pop 4	-0.207919	-1.61082	0.1073
BN	8	125	171099818	m0939*pop 5	-0.157538	-1.19423	0.23246
BN	8	125	171099818	m0939*pop 6	-0.000910309	-0.00701325	0.994405
BN	8	125	171099818	m0939*pop 7	-0.0341831	-0.256705	0.79742
BN	8	125	171099818	m0939*pop 8	-0.256143	-1.88128	0.0600089
BN	8	125	171099818	m0939*pop 9	-0.232547	-1.78348	0.0745862
BN	8	125	171099818	m0939*pop 10	-0.223551	-1.57961	0.114279
BN	8	125	171099818	m0939*pop 11	-0.15298	-1.19263	0.233086
BN	8	125	171099818	m0939*pop 12	0.0322381	0.248941	0.80342
BN	8	125	171099818	m0939*pop 13	-0.293462	-1.65445	0.0981167
BN	8	125	171099818	m0939*pop 14	0.0832241	0.669375	0.503297
BN	8	125	171099818	m0939*pop 15	0.0755296	0.576897	0.564043
BN	8	125	171099818	m0939*pop 16	0.0106203	0.080772	0.935627
BN	8	125	171099818	m0939*pop 17	-0.48811	-3.68003	0.000236393
BN	8	125	171099818	m0939*pop 18	0.110908	0.854113	0.393096
BN	8	125	171099818	m0939*pop 19	0.417389	3.47058	0.000525043
BN	8	125	171099818	m0939*pop 20	-0.296463	-2.09455	0.0362765
BN	8	125	171099818	m0939*pop 21	-0.0400844	-0.293181	0.769399
BN	8	125	171099818	m0939*pop 22	-0.469624	-3.71434	0.000206624
BN	8	125	171099818	m0939*pop 23	-0.289668	-2.17794	0.0294711
BN	8	125	171099818	m0939*pop 24	-0.39444	-2.87275	0.00409135
BN	8	125	171099818	m0939*pop 25	-0.23876	-1.84885	0.0645558
BN	8	125	171099818	m0939*pop 26	-0.632743	-4.8605	1.21758e-06
BN	9	26.8	15582276	m0954*pop 1	-0.235413	-1.60119	0.109417
BN	9	26.8	15582276	m0954*pop 2	-0.371313	-2.67467	0.00751183
BN	9	26.8	15582276	m0954*pop 3	0.0858689	0.584441	0.558958
BN	9	26.8	15582276	m0954*pop 4	-0.00255731	-0.0173346	0.986171
BN	9	26.8	15582276	m0954*pop 5	-0.0297273	-0.194957	0.845437
BN	9	26.8	15582276	m0954*pop 6	-0.142034	-0.935341	0.349671
BN	9	26.8	15582276	m0954*pop 7	-0.181971	-1.19664	0.231522
BN	9	26.8	15582276	m0954*pop 8	0.0651509	0.457013	0.647687
BN	9	26.8	15582276	m0954*pop 9	-0.169547	-1.19903	0.230589
BN	9	26.8	15582276	m0954*pop 10	-0.580704	-4.31459	1.63909e-05
BN	9	26.8	15582276	m0954*pop 11	0.165077	1.09614	0.273085
BN	9	26.8	15582276	m0954*pop 12	-0.22694	-1.35096	0.176788
BN	9	26.8	15582276	m0954*pop 13	-0.187969	-1.06976	0.284795
BN	9	26.8	15582276	m0954*pop 14	-0.159089	-1.02026	0.307669
BN	9	26.8	15582276	m0954*pop 15	0.0576913	0.401943	0.687748
BN	9	26.8	15582276	m0954*pop 16	-0.0665833	-0.470078	0.638326
BN	9	26.8	15582276	m0954*pop 17	0.0166998	0.124171	0.901186
BN	9	26.8	15582276	m0954*pop 18	0.125722	0.891679	0.372621
BN	9	26.8	15582276	m0954*pop 19	-0.493807	-3.24225	0.00119601
BN	9	26.8	15582276	m0954*pop 20	-0.031518	-0.222262	0.824122
BN	9	26.8	15582276	m0954*pop 21	-0.050447	-0.351359	0.725339
BN	9	26.8	15582276	m0954*pop 22	-0.332365	-2.28991	0.0220804
BN	9	26.8	15582276	m0954*pop 23	-0.281879	-1.70477	0.0883188
BN	9	26.8	15582276	m0954*pop 24	-0.08653	-0.521233	0.602235
BN	9	26.8	15582276	m0954*pop 25	-0.557342	-3.52191	0.000433423
BN	9	26.8	15582276	m0954*pop 26	-0.0536927	-0.355554	0.722194
BN	9	49.1	96885795	m0985*pop 1	0.331422	1.90864	0.0563834
BN	9	49.1	96885795	m0985*pop 2	0.104913	0.5624	0.573876
BN	9	49.1	96885795	m0985*pop 3	0.20024	1.19557	0.231937
BN	9	49.1	96885795	m0985*pop 4	0.342627	2.29422	0.0218313
BN	9	49.1	96885795	m0985*pop 5	0.167351	0.959915	0.337158
BN	9	49.1	96885795	m0985*pop 6	0.32373	1.9406	0.0523797
BN	9	49.1	96885795	m0985*pop 7	0.105129	0.596097	0.551145
BN	9	49.1	96885795	m0985*pop 8	0.168982	1.09343	0.274274
BN	9	49.1	96885795	m0985*pop 9	0.0950541	0.542434	0.587551
BN	9	49.1	96885795	m0985*pop 10	0.609921	4.12672	3.75762e-05
BN	9	49.1	96885795	m0985*pop 11	0.312245	1.82284	0.0684044
BN	9	49.1	96885795	m0985*pop 12	0.287314	1.54129	0.123328
BN	9	49.1	96885795	m0985*pop 13	0.12824	0.629152	0.529287
BN	9	49.1	96885795	m0985*pop 14	0.507931	3.06221	0.00221225
BN	9	49.1	96885795	m0985*pop 15	-0.0945279	-0.565026	0.572089
BN	9	49.1	96885795	m0985*pop 16	0.315091	1.90569	0.0567645
BN	9	49.1	96885795	m0985*pop 17	0.320594	2.33325	0.0196864
BN	9	49.1	96885795	m0985*pop 18	0.129515	0.755334	0.450095
BN	9	49.1	96885795	m0985*pop 19	0.199846	1.1503	0.250093
BN	9	49.1	96885795	m0985*pop 20	0.0247179	0.154551	0.877183
BN	9	49.1	96885795	m0985*pop 21	0.0838597	0.563286	0.573273
BN	9	49.1	96885795	m0985*pop 22	0.308774	1.83693	0.0662977
BN	9	49.1	96885795	m0985*pop 23	0.12378	0.689981	0.490248
BN	9	49.1	96885795	m0985*pop 24	0.387387	2.13929	0.0324752
BN	9	49.1	96885795	m0985*pop 25	0.0744412	0.429858	0.667323
BN	9	49.1	96885795	m0985*pop 26	0.596605	3.44572	0.000575628
BN	9	65.4	130252041	m1004*pop 1	0.272707	1.55163	0.120832
BN	9	65.4	130252041	m1004*pop 2	0.63047	3.61738	0.000301421
BN	9	65.4	130252041	m1004*pop 3	0.394321	2.49084	0.0127861
BN	9	65.4	130252041	m1004*pop 4	-0.00395627	-0.026859	0.978574
BN	9	65.4	130252041	m1004*pop 5	0.143455	0.926154	0.354424
BN	9	65.4	130252041	m1004*pop 6	0.181961	1.22029	0.222431
BN	9	65.4	130252041	m1004*pop 7	0.0223078	0.144112	0.88542
BN	9	65.4	130252041	m1004*pop 8	0.267393	1.71212	0.0869541
BN	9	65.4	130252041	m1004*pop 9	0.345957	2.27531	0.022942
BN	9	65.4	130252041	m1004*pop 10	0.224694	1.53002	0.126095
BN	9	65.4	130252041	m1004*pop 11	0.271662	1.75148	0.0799434
BN	9	65.4	130252041	m1004*pop 12	0.118021	0.78037	0.435221
BN	9	65.4	130252041	m1004*pop 13	0.393359	1.97849	0.0479445
BN	9	65.4	130252041	m1004*pop 14	0.213621	1.35854	0.174372
BN	9	65.4	130252041	m1004*pop 15	-0.219765	-1.38366	0.166543
BN	9	65.4	130252041	m1004*pop 16	-0.0430335	-0.279414	0.779942
BN	9	65.4	130252041	m1004*pop 17	0.136165	1.00312	0.315865
BN	9	65.4	130252041	m1004*pop 18	0.169304	1.06925	0.285025
BN	9	65.4	130252041	m1004*pop 19	0.550712	3.3114	0.00093686
BN	9	65.4	130252041	m1004*pop 20	0.208926	1.30804	0.190939
BN	9	65.4	130252041	m1004*pop 21	0.18513	1.22513	0.220601
BN	9	65.4	130252041	m1004*pop 22	0.212474	1.31071	0.190035
BN	9	65.4	130252041	m1004*pop 23	0.401866	2.37586	0.0175569
BN	9	65.4	130252041	m1004*pop 24	-0.00424489	-0.0259065	0.979333
BN	9	65.4	130252041	m1004*pop 25	-0.0362128	-0.225445	0.821645
BN	9	65.4	130252041	m1004*pop 26	0.179597	1.07027	0.284566
BN	9	107.6	148712750	m1028*pop 1	-0.0479915	-0.362565	0.71695
BN	9	107.6	148712750	m1028*pop 2	0.145495	1.18582	0.235768
BN	9	107.6	148712750	m1028*pop 3	0.200013	1.49518	0.134948
BN	9	107.6	148712750	m1028*pop 4	-0.168885	-1.33828	0.180885
BN	9	107.6	148712750	m1028*pop 5	-0.00981104	-0.0709118	0.943472
BN	9	107.6	148712750	m1028*pop 6	0.0844023	0.659545	0.509586
BN	9	107.6	148712750	m1028*pop 7	0.501347	3.87706	0.000107487
BN	9	107.6	148712750	m1028*pop 8	-0.0877537	-0.69451	0.487404
BN	9	107.6	148712750	m1028*pop 9	-0.0751897	-0.559282	0.576002
BN	9	107.6	148712750	m1028*pop 10	0.013761	0.103161	0.917841
BN	9	107.6	148712750	m1028*pop 11	0.101343	0.78261	0.433904
BN	9	107.6	148712750	m1028*pop 12	-0.187179	-1.49415	0.135217
BN	9	107.6	148712750	m1028*pop 13	0.276258	1.62756	0.103701
BN	9	107.6	148712750	m1028*pop 14	0.0167676	0.112848	0.910157
BN	9	107.6	148712750	m1028*pop 15	0.473979	3.59463	0.000328915
BN	9	107.6	148712750	m1028*pop 16	0.355553	2.60508	0.00922063
BN	9	107.6	148712750	m1028*pop 17	-0.0320422	-0.243062	0.80797
BN	9	107.6	148712750	m1028*pop 18	0.44	3.2594	0.00112618
BN	9	107.6	148712750	m1028*pop 19	0.117604	0.921731	0.356727
BN	9	107.6	148712750	m1028*pop 20	0.176393	1.37752	0.168433
BN	9	107.6	148712750	m1028*pop 21	0.194043	1.4133	0.157648
BN	9	107.6	148712750	m1028*pop 22	0.259546	1.89141	0.0586442
BN	9	107.6	148712750	m1028*pop 23	0.35937	2.3163	0.020594
BN	9	107.6	148712750	m1028*pop 24	0.238692	1.78458	0.074408
BN	9	107.6	148712750	m1028*pop 25	0.411773	2.604	0.00924965
BN	9	107.6	148712750	m1028*pop 26	0.263331	1.67218	0.0945697
BN	10	33.3	16264665	m1044*pop 1	-0.135783	-0.700011	0.483963
BN	10	33.3	16264665	m1044*pop 2	-0.0759882	-0.372844	0.709285
BN	10	33.3	16264665	m1044*pop 3	-0.148821	-0.859248	0.390257
BN	10	33.3	16264665	m1044*pop 4	0.0326896	0.193697	0.846424
BN	10	33.3	16264665	m1044*pop 5	-0.378249	-2.00893	0.0446139
BN	10	33.3	16264665	m1044*pop 6	0.25133	1.27503	0.202377
BN	10	33.3	16264665	m1044*pop 7	-0.109466	-0.596556	0.550839
BN	10	33.3	16264665	m1044*pop 8	-0.367459	-1.9566	0.0504662
BN	10	33.3	16264665	m1044*pop 9	-0.236626	-1.07198	0.283795
BN	10	33.3	16264665	m1044*pop 10	-0.726322	-4.09807	4.25193e-05
BN	10	33.3	16264665	m1044*pop 11	-0.052608	-0.297682	0.765962
BN	10	33.3	16264665	m1044*pop 12	-0.618144	-3.46882	0.000528469
BN	10	33.3	16264665	m1044*pop 13	-0.492155	-2.25512	0.0241818
BN	10	33.3	16264665	m1044*pop 14	-0.0592353	-0.323705	0.746179
BN	10	33.3	16264665	m1044*pop 15	-0.0403618	-0.203273	0.838933
BN	10	33.3	16264665	m1044*pop 16	-0.0120267	-0.058569	0.953298
BN	10	33.3	16264665	m1044*pop 17	-0.504558	-3.284	0.00103258
BN	10	33.3	16264665	m1044*pop 18	0.229279	1.27675	0.201767
BN	10	33.3	16264665	m1044*pop 19	-0.263673	-1.36141	0.173463
BN	10	33.3	16264665	m1044*pop 20	-0.510011	-2.5432	0.011023
BN	10	33.3	16264665	m1044*pop 21	-0.0587262	-0.286946	0.774169
BN	10	33.3	16264665	m1044*pop 22	0.0572742	0.282647	0.777463
BN	10	33.3	16264665	m1044*pop 23	0.339424	1.23519	0.216836
BN	10	33.3	16264665	m1044*pop 24	-0.131066	-0.71433	0.475067
BN	10	33.3	16264665	m1044*pop 25	-0.0624475	-0.279425	0.779934
BN	10	33.3	16264665	m1044*pop 26	-0.387792	-2.23836	0.0252543
BN	10	41.9	92046525	m1062*pop 1	0.155842	0.727017	0.46726
BN	10	41.9	92046525	m1062*pop 2	-0.044885	-0.215151	0.829661
BN	10	41.9	92046525	m1062*pop 3	0.197331	1.10915	0.267433
BN	10	41.9	92046525	m1062*pop 4	-0.196076	-1.15328	0.248866
BN	10	41.9	92046525	m1062*pop 5	0.397119	2.0236	0.0430802
BN	10	41.9	92046525	m1062*pop 6	-0.495075	-2.34635	0.0190089
BN	10	41.9	92046525	m1062*pop 7	0.471907	2.41216	0.0159049
BN	10	41.9	92046525	m1062*pop 8	0.422525	2.21424	0.0268705
BN	10	41.9	92046525	m1062*pop 9	0.406656	1.85613	0.0635117
BN	10	41.9	92046525	m1062*pop 10	0.231438	1.23092	0.218426
BN	10	41.9	92046525	m1062*pop 11	0.101789	0.576448	0.564346
BN	10	41.9	92046525	m1062*pop 12	0.543379	2.84536	0.00445959
BN	10	41.9	92046525	m1062*pop 13	0.120473	0.543288	0.586963
BN	10	41.9	92046525	m1062*pop 14	0.323092	1.66199	0.0965964
BN	10	41.9	92046525	m1062*pop 15	-0.247477	-1.22589	0.220314
BN	10	41.9	92046525	m1062*pop 16	0.148868	0.720039	0.471544
BN	10	41.9	92046525	m1062*pop 17	0.248493	1.48785	0.136872
BN	10	41.9	92046525	m1062*pop 18	0.39304	2.13464	0.0328531
BN	10	41.9	92046525	m1062*pop 19	0.260417	1.25117	0.210949
BN	10	41.9	92046525	m1062*pop 20	0.358934	1.78626	0.0741352
BN	10	41.9	92046525	m1062*pop 21	-0.482751	-2.36977	0.0178484
BN	10	41.9	92046525	m1062*pop 22	0.267872	1.3075	0.19112
BN	10	41.9	92046525	m1062*pop 23	-0.257043	-0.895108	0.370785
BN	10	41.9	92046525	m1062*pop 24	0.179411	0.995342	0.319632
BN	10	41.9	92046525	m1062*pop 25	0.109855	0.468687	0.63932
BN	10	41.9	92046525	m1062*pop 26	0.346717	1.87913	0.0603023
BN	10	69.2	139616869	m1090*pop 1	0.632764	3.90778	9.47487e-05
BN	10	69.2	139616869	m1090*pop 2	-0.351795	-2.48371	0.0130444
BN	10	69.2	139616869	m1090*pop 3	0.14359	0.964649	0.334781
BN	10	69.2	139616869	m1090*pop 4	0.324793	2.17915	0.029381
BN	10	69.2	139616869	m1090*pop 5	0.203902	1.53354	0.125226
BN	10	69.2	139616869	m1090*pop 6	0.179379	1.21518	0.224373
BN	10	69.2	139616869	m1090*pop 7	-0.103837	-0.664056	0.506694
BN	10	69.2	139616869	m1090*pop 8	0.248884	1.67126	0.0947509
BN	10	69.2	139616869	m1090*pop 9	-0.163195	-1.19911	0.230559
BN	10	69.2	139616869	m1090*pop 10	-0.0533564	-0.351619	0.725144
BN	10	69.2	139616869	m1090*pop 11	-0.0841286	-0.659752	0.509452
BN	10	69.2	139616869	m1090*pop 12	0.275082	1.90488	0.0568701
BN	10	69.2	139616869	m1090*pop 13	0.207883	1.09425	0.273915
BN	10	69.2	139616869	m1090*pop 14	0.0356698	0.273893	0.784181
BN	10	69.2	139616869	m1090*pop 15	-0.114785	-0.768761	0.442082
BN	10	69.2	139616869	m1090*pop 16	0.0182083	0.135225	0.892441
BN	10	69.2	139616869	m1090*pop 17	0.123002	0.956246	0.339008
BN	10	69.2	139616869	m1090*pop 18	0.0450274	0.28492	0.775721
BN	10	69.2	139616869	m1090*pop 19	0.181526	1.26102	0.207379
BN	10	69.2	139616869	m1090*pop 20	0.160681	1.20356	0.228834
BN	10	69.2	139616869	m1090*pop 21	0.111503	0.831872	0.405533
BN	10	69.2	139616869	m1090*pop 22	-0.415923	-2.97229	0.0029742
BN	10	69.2	139616869	m1090*pop 23	0.347777	2.18393	0.0290275
BN	10	69.2	139616869	m1090*pop 24	0.146161	1.01961	0.307977
BN	10	69.2	139616869	m1090*pop 25	0.183328	1.23	0.218772
BN	10	69.2	139616869	m1090*pop 26	0.175029	1.17213	0.241219
BZ	1	5.1	4490541	m0004*pop 1	1.19118	1.23404	0.217263
BZ	1	5.1	4490541	m0004*pop 2	0.752173	0.799362	0.424129
BZ	1	5.1	4490541	m0004*pop 3	1.50335	1.55882	0.11912
BZ	1	5.1	4490541	m0004*pop 4	-2.07928	-2.27193	0.0231444
BZ	1	5.1	4490541	m0004*pop 5	-1.03849	-1.09668	0.27285
BZ	1	5.1	4490541	m0004*pop 6	-3.0174	-3.02778	0.00247958
BZ	1	5.1	4490541	m0004*pop 7	-0.933061	-0.938989	0.347794
BZ	1	5.1	4490541	m0004*pop 8	4.43683	4.42829	9.75634e-06
BZ	1	5.1	4490541	m0004*pop 9	-0.316967	-0.33508	0.737583
BZ	1	5.1	4490541	m0004*pop 10	-1.45543	-1.43399	0.151655
BZ	1	5.1	4490541	m0004*pop 11	0.415538	0.42753	0.669017
BZ	1	5.1	4490541	m0004*pop 12	-1.3736	-1.44706	0.14796
BZ	1	5.1	4490541	m0004*pop 13	0.414	0.316405	0.751712
BZ	1	5.1	4490541	m0004*pop 14	-3.08265	-3.22529	0.00126877
BZ	1	5.1	4490541	m0004*pop 15	1.29578	1.31498	0.188593
BZ	1	5.1	4490541	m0004*pop 16	-0.672111	-0.689743	0.490397
BZ	1	5.1	4490541	m0004*pop 17	-1.0955	-1.00718	0.313911
BZ	1	5.1	4490541	m0004*pop 18	-2.3432	-2.44389	0.0145736
BZ	1	5.1	4490541	m0004*pop 19	-0.15478	-0.163308	0.870284
BZ	1	5.1	4490541	m0004*pop 20	0.123326	0.124039	0.901291
BZ	1	5.1	4490541	m0004*pop 21	-0.0445017	-0.0446228	0.96441
BZ	1	5.1	4490541	m0004*pop 22	-0.90308	-0.943189	0.345642
BZ	1	5.1	4490541	m0004*pop 23	-0.0154713	-0.0148993	0.988113
BZ	1	5.1	4490541	m0004*pop 24	0.303233	0.300289	0.763973
BZ	1	5.1	4490541	m0004*pop 25	-0.276217	-0.264005	0.79179
BZ	1	5.1	4490541	m0004*pop 26	-2.05072	-2.10645	0.0352286
BZ	1	43.2	26283010	m0032*pop 1	-2.08168	-1.92483	0.054323
BZ	1	43.2	26283010	m0032*pop 2	-0.859444	-0.798769	0.424473
BZ	1	43.2	26283010	m0032*pop 3	-1.2675	-1.21434	0.224692
BZ	1	43.2	26283010	m0032*pop 4	-2.11946	-2.10113	0.0356928
BZ	1	43.2	26283010	m0032*pop 5	-0.0433712	-0.0420823	0.966435
BZ	1	43.2	26283010	m0032*pop 6	-0.923106	-0.787026	0.431314
BZ	1	43.2	26283010	m0032*pop 7	-3.09194	-3.02105	0.00253521
BZ	1	43.2	26283010	m0032*pop 8	-1.30605	-1.22073	0.222262
BZ	1	43.2	26283010	m0032*pop 9	-1.5893	-1.50253	0.133041
BZ	1	43.2	26283010	m0032*pop 10	3.54297	3.33226	0.00086939
BZ	1	43.2	26283010	m0032*pop 11	-2.11484	-1.85819	0.0632165
BZ	1	43.2	26283010	m0032*pop 12	-2.74517	-2.79512	0.00521328
BZ	1	43.2	26283010	m0032*pop 13	1.13013	0.851586	0.394496
BZ	1	43.2	26283010	m0032*pop 14	3.97098	3.7223	0.000200183
BZ	1	43.2	26283010	m0032*pop 15	-1.85059	-1.69977	0.0892537
BZ	1	43.2	26283010	m0032*pop 16	-1.60133	-1.56125	0.118546
BZ	1	43.2	26283010	m0032*pop 17	0.157037	0.167432	0.867039
BZ	1	43.2	26283010	m0032*pop 18	-0.274798	-0.259922	0.794937
BZ	1	43.2	26283010	m0032*pop 19	1.65878	1.57228	0.115967
BZ	1	43.2	26283010	m0032*pop 20	1.02193	0.996776	0.318935
BZ	1	43.2	26283010	m0032*pop 21	-4.51423	-4.16145	3.23e-05
BZ	1	43.2	26283010	m0032*pop 22	-0.198475	-0.193125	0.846871
BZ	1	43.2	26283010	m0032*pop 23	-0.11248	-0.106811	0.914944
BZ	1	43.2	26283010	m0032*pop 24	-1.72065	-1.671	0.0948015
BZ	1	43.2	26283010	m0032*pop 25	0.0746585	0.0739527	0.941052
BZ	1	43.2	26283010	m0032*pop 26	0.11901	0.10452	0.916762
BZ	1	73.3	63913678	m0061*pop 1	-0.623587	-0.445203	0.656197
BZ	1	73.3	63913678	m0061*pop 2	-4.84838	-3.54256	0.000400868
BZ	1	73.3	63913678	m0061*pop 3	2.14471	1.86247	0.062612
BZ	1	73.3	63913678	m0061*pop 4	0.73135	0.502674	0.615222
BZ	1	73.3	63913678	m0061*pop 5	-1.30921	-1.04423	0.296441
BZ	1	73.3	63913678	m0061*pop 6	0.827002	0.621968	0.533999
BZ	1	73.3	63913678	m0061*pop 7	3.54705	2.5839	0.00980479
BZ	1	73.3	63913678	m0061*pop 8	-3.18573	-2.66547	0.0077196
BZ	1	73.3	63913678	m0061*pop 9	0.36222	0.264247	0.791603
BZ	1	73.3	63913678	m0061*pop 10	0.158412	0.127063	0.898897
BZ	1	73.3	63913678	m0061*pop 11	-0.0583524	-0.0465848	0.962847
BZ	1	73.3	63913678	m0061*pop 12	-0.647068	-0.489371	0.624607
BZ	1	73.3	63913678	m0061*pop 13	0.937476	0.601265	0.547698
BZ	1	73.3	63913678	m0061*pop 14	-2.02696	-1.4776	0.139595
BZ	1	73.3	63913678	m0061*pop 15	-0.635717	-0.461255	0.644641
BZ	1	73.3	63913678	m0061*pop 16	1.2826	0.958042	0.3381
BZ	1	73.3	63913678	m0061*pop 17	0.136429	0.131226	0.895603
BZ	1	73.3	63913678	m0061*pop 18	-5.74987	-3.87425	0.000108696
BZ	1	73.3	63913678	m0061*pop 19	-1.73299	-1.22821	0.219443
BZ	1	73.3	63913678	m0061*pop 20	0.728513	0.593353	0.552979
BZ	1	73.3	63913678	m0061*pop 21	-0.456962	-0.332431	0.739581
BZ	1	73.3	63913678	m0061*pop 22	1.34791	1.13198	0.257711
BZ	1	73.3	63913678	m0061*pop 23	1.34752	0.838857	0.401601
BZ	1	73.3	63913678	m0061*pop 24	-0.582134	-0.485114	0.627623
BZ	1	73.3	63913678	m0061*pop 25	-5.09276	-4.19463	2.79345e-05
BZ	1	73.3	63913678	m0061*pop 26	-0.23502	-0.192708	0.847197
BZ	1	84.9	91279433	m0068*pop 1	-2.84703	-2.07025	0.0384945
BZ	1	84.9	91279433	m0068*pop 2	3.49701	2.43748	0.0148342
BZ	1	84.9	91279433	m0068*pop 3	1.81004	1.56532	0.117589
BZ	1	84.9	91279433	m0068*pop 4	0.617511	0.370334	0.711153
BZ	1	84.9	91279433	m0068*pop 5	2.29756	1.57912	0.114389
BZ	1	84.9	91279433	m0068*pop 6	-0.928486	-0.66437	0.506492
BZ	1	84.9	91279433	m0068*pop 7	-1.49781	-1.04081	0.298029
BZ	1	84.9	91279433	m0068*pop 8	4.11563	2.82043	0.00482004
BZ	1	84.9	91279433	m0068*pop 9	0.74672	0.499391	0.617532
BZ	1	84.9	91279433	m0068*pop 10	1.25544	0.936246	0.349204
BZ	1	84.9	91279433	m0068*pop 11	1.45106	0.99596	0.319331
BZ	1	84.9	91279433	m0068*pop 12	0.875174	0.572764	0.566838
BZ	1	84.9	91279433	m0068*pop 13	-1.28979	-0.758503	0.448196
BZ	1	84.9	91279433	m0068*pop 14	2.50197	1.73083	0.0835603
BZ	1	84.9	91279433	m0068*pop 15	-1.07499	-0.697052	0.485812
BZ	1	84.9	91279433	m0068*pop 16	2.00843	1.41099	0.158327
BZ	1	84.9	91279433	m0068*pop 17	0.191316	0.172106	0.863363
BZ	1	84.9	91279433	m0068*pop 18	5.11971	3.31726	0.000917319
BZ	1	84.9	91279433	m0068*pop 19	3.62834	2.38562	0.0170974
BZ	1	84.9	91279433	m0068*pop 20	1.42037	1.00681	0.314087
BZ	1	84.9	91279433	m0068*pop 21	1.24969	0.818408	0.413174
BZ	1	84.9	91279433	m0068*pop 22	-2.22388	-1.63441	0.102252
BZ	1	84.9	91279433	m0068*pop 23	2.02915	1.23474	0.217
BZ	1	84.9	91279433	m0068*pop 24	0.198821	0.15397	0.877641
BZ	1	84.9	91279433	m0068*pop 25	1.1131	0.830705	0.406191
BZ	1	84.9	91279433	m0068*pop 26	3.68304	2.99972	0.00271925
BZ	1	99.2	183831776	m0086*pop 1	-0.667631	-0.565657	0.57166
BZ	1	99.2	183831776	m0086*pop 2	0.491005	0.396874	0.691482
BZ	1	99.2	183831776	m0086*pop 3	0.732212	0.675473	0.499415
BZ	1	99.2	183831776	m0086*pop 4	0.301146	0.220106	0.8258
BZ	1	99.2	183831776	m0086*pop 5	2.35584	1.89396	0.058304
BZ	1	99.2	183831776	m0086*pop 6	-1.01961	-0.91102	0.362341
BZ	1	99.2	183831776	m0086*pop 7	1.38325	1.18702	0.235291
BZ	1	99.2	183831776	m0086*pop 8	-0.849818	-0.650317	0.515526
BZ	1	99.2	183831776	m0086*pop 9	0.378305	0.278098	0.780952
BZ	1	99.2	183831776	m0086*pop 10	2.74068	2.47425	0.0133937
BZ	1	99.2	183831776	m0086*pop 11	1.37559	1.13155	0.257893
BZ	1	99.2	183831776	m0086*pop 12	1.79764	1.31641	0.188115
BZ	1	99.2	183831776	m0086*pop 13	-0.105594	-0.0694504	0.944635
BZ	1	99.2	183831776	m0086*pop 14	1.37359	1.14025	0.254253
BZ	1	99.2	183831776	m0086*pop 15	0.671336	0.505129	0.613497
BZ	1	99.2	183831776	m0086*pop 16	1.61571	1.29944	0.193871
BZ	1	99.2	183831776	m0086*pop 17	-2.37387	-2.42602	0.01531
BZ	1	99.2	183831776	m0086*pop 18	-0.0550315	-0.0465238	0.962895
BZ	1	99.2	183831776	m0086*pop 19	-0.542271	-0.444912	0.656408
BZ	1	99.2	183831776	m0086*pop 20	-1.19495	-1.04447	0.296331
BZ	1	99.2	183831776	m0086*pop 21	0.991225	0.826373	0.408643
BZ	1	99.2	183831776	m0086*pop 22	-0.892157	-0.752874	0.451571
BZ	1	99.2	183831776	m0086*pop 23	-1.79295	-1.3394	0.180517
BZ	1	99.2	183831776	m0086*pop 24	0.366562	0.307786	0.758261
BZ	1	99.2	183831776	m0086*pop 25	6.55274	5.49184	4.22943e-08
BZ	1	99.2	183831776	m0086*pop 26	-3.10421	-2.6032	0.0092705
BZ	1	140.2	237638987	m0117*pop 1	-2.61587	-2.3803	0.0173458
BZ	1	140.2	237638987	m0117*pop 2	0.168748	0.152819	0.878549
BZ	1	140.2	237638987	m0117*pop 3	-0.482944	-0.453437	0.650259
BZ	1	140.2	237638987	m0117*pop 4	1.8162	1.74725	0.0806726
BZ	1	140.2	237638987	m0117*pop 5	0.166188	0.153632	0.877908
BZ	1	140.2	237638987	m0117*pop 6	0.130402	0.112939	0.910085
BZ	1	140.2	237638987	m0117*pop 7	0.382194	0.316827	0.751392
BZ	1	140.2	237638987	m0117*pop 8	0.253498	0.254554	0.799081
BZ	1	140.2	237638987	m0117*pop 9	-0.0150755	-0.0137243	0.989051
BZ	1	140.2	237638987	m0117*pop 10	-1.36357	-1.21307	0.225175
BZ	1	140.2	237638987	m0117*pop 11	-0.383504	-0.338834	0.734753
BZ	1	140.2	237638987	m0117*pop 12	1.29681	1.10764	0.268086
BZ	1	140.2	237638987	m0117*pop 13	-1.19317	-0.734183	0.462881
BZ	1	140.2	237638987	m0117*pop 14	-1.32464	-1.242	0.21431
BZ	1	140.2	237638987	m0117*pop 15	-1.39403	-1.16825	0.242775
BZ	1	140.2	237638987	m0117*pop 16	2.45581	2.27277	0.0230938
BZ	1	140.2	237638987	m0117*pop 17	-1.08713	-1.03233	0.30198
BZ	1	140.2	237638987	m0117*pop 18	2.33945	2.103	0.0355292
BZ	1	140.2	237638987	m0117*pop 19	-3.32153	-2.88119	0.00398319
BZ	1	140.2	237638987	m0117*pop 20	1.24655	1.04579	0.295721
BZ	1	140.2	237638987	m0117*pop 21	0.10181	0.0896556	0.928565
BZ	1	140.2	237638987	m0117*pop 22	1.57442	1.29063	0.196908
BZ	1	140.2	237638987	m0117*pop 23	2.11637	1.73122	0.0834907
BZ	1	140.2	237638987	m0117*pop 24	0.0548092	0.0510781	0.959266
BZ	1	140.2	237638987	m0117*pop 25	-6.13781	-5.10177	3.52392e-07
BZ	1	140.2	237638987	m0117*pop 26	1.34392	1.08047	0.279999
BZ	1	157.7	262715629	m0133*pop 1	-1.60348	-1.38066	0.167463
BZ	1	157.7	262715629	m0133*pop 2	-1.0877	-1.0114	0.311889
BZ	1	157.7	262715629	m0133*pop 3	-1.36128	-1.25823	0.208382
BZ	1	157.7	262715629	m0133*pop 4	-1.61506	-1.51507	0.129835
BZ	1	157.7	262715629	m0133*pop 5	0.107465	0.0952316	0.924136
BZ	1	157.7	262715629	m0133*pop 6	-2.69633	-2.54415	0.0109923
BZ	1	157.7	262715629	m0133*pop 7	0.951224	0.791859	0.42849
BZ	1	157.7	262715629	m0133*pop 8	-1.86515	-1.75821	0.0787904
BZ	1	157.7	262715629	m0133*pop 9	0.476621	0.451071	0.651964
BZ	1	157.7	262715629	m0133*pop 10	-0.551572	-0.532099	0.594688
BZ	1	157.7	262715629	m0133*pop 11	-3.16985	-2.91459	0.00358169
BZ	1	157.7	262715629	m0133*pop 12	-3.24227	-2.66654	0.00769511
BZ	1	157.7	262715629	m0133*pop 13	-2.02775	-1.27849	0.201153
BZ	1	157.7	262715629	m0133*pop 14	1.06849	1.00814	0.313451
BZ	1	157.7	262715629	m0133*pop 15	-0.10425	-0.0853336	0.932001
BZ	1	157.7	262715629	m0133*pop 16	-1.74782	-1.60072	0.109519
BZ	1	157.7	262715629	m0133*pop 17	0.434725	0.438633	0.660951
BZ	1	157.7	262715629	m0133*pop 18	3.06904	2.83561	0.00459723
BZ	1	157.7	262715629	m0133*pop 19	1.53881	1.34084	0.180051
BZ	1	157.7	262715629	m0133*pop 20	-4.53163	-3.80758	0.000142474
BZ	1	157.7	262715629	m0133*pop 21	-2.91411	-2.62269	0.00875763
BZ	1	157.7	262715629	m0133*pop 22	-2.97981	-2.49659	0.0125799
BZ	1	157.7	262715629	m0133*pop 23	0.196321	0.155996	0.876044
BZ	1	157.7	262715629	m0133*pop 24	-1.25487	-1.20348	0.228862
BZ	1	157.7	262715629	m0133*pop 25	0.263277	0.228597	0.819194
BZ	1	157.7	262715629	m0133*pop 26	0.541155	0.428901	0.668019
BZ	2	11.5	4177221	m0189*pop 1	-2.90329	-2.8922	0.00384655
BZ	2	11.5	4177221	m0189*pop 2	2.83092	3.05761	0.0022461
BZ	2	11.5	4177221	m0189*pop 3	-0.629773	-0.637366	0.523923
BZ	2	11.5	4177221	m0189*pop 4	-1.96758	-2.04185	0.0412331
BZ	2	11.5	4177221	m0189*pop 5	-5.20637	-5.49616	4.12794e-08
BZ	2	11.5	4177221	m0189*pop 6	-2.90988	-3.16548	0.00156012
BZ	2	11.5	4177221	m0189*pop 7	-1.95423	-2.11214	0.0347375
BZ	2	11.5	4177221	m0189*pop 8	-0.87423	-0.974928	0.329656
BZ	2	11.5	4177221	m0189*pop 9	-0.219709	-0.218189	0.827293
BZ	2	11.5	4177221	m0189*pop 10	-2.32509	-2.36868	0.0179
BZ	2	11.5	4177221	m0189*pop 11	-0.413534	-0.431005	0.666488
BZ	2	11.5	4177221	m0189*pop 12	1.6159	1.72347	0.0848816
BZ	2	11.5	4177221	m0189*pop 13	0.548404	0.451261	0.651827
BZ	2	11.5	4177221	m0189*pop 14	4.1677	4.06624	4.87138e-05
BZ	2	11.5	4177221	m0189*pop 15	-1.99273	-1.83179	0.0670586
BZ	2	11.5	4177221	m0189*pop 16	0.0470108	0.0499845	0.960137
BZ	2	11.5	4177221	m0189*pop 17	-6.79014	-7.09676	1.50825e-12
BZ	2	11.5	4177221	m0189*pop 18	-4.4626	-4.49412	7.18703e-06
BZ	2	11.5	4177221	m0189*pop 19	3.02871	3.06181	0.00221489
BZ	2	11.5	4177221	m0189*pop 20	-4.70197	-4.98071	6.60747e-07
BZ	2	11.5	4177221	m0189*pop 21	-0.730269	-0.757517	0.448785
BZ	2	11.5	4177221	m0189*pop 22	-0.422296	-0.437423	0.661829
BZ	2	11.5	4177221	m0189*pop 23	-0.250115	-0.236346	0.813177
BZ	2	11.5	4177221	m0189*pop 24	-1.80799	-1.83052	0.0672478
BZ	2	11.5	4177221	m0189*pop 25	-0.110601	-0.11145	0.911265
BZ	2	11.5	4177221	m0189*pop 26	-4.91504	-5.00646	5.78712e-07
BZ	2	58.8	27790846	m0215*pop 1	3.33794	2.68911	0.00719452
BZ	2	58.8	27790846	m0215*pop 2	2.44929	1.98859	0.0468155
BZ	2	58.8	27790846	m0215*pop 3	-2.33393	-2.09809	0.0359607
BZ	2	58.8	27790846	m0215*pop 4	0.806113	0.67083	0.502368
BZ	2	58.8	27790846	m0215*pop 5	0.556867	0.495534	0.620251
BZ	2	58.8	27790846	m0215*pop 6	-1.33317	-1.16507	0.244062
BZ	2	58.8	27790846	m0215*pop 7	2.49459	1.97516	0.0483198
BZ	2	58.8	27790846	m0215*pop 8	1.64905	1.47579	0.140081
BZ	2	58.8	27790846	m0215*pop 9	-2.68018	-2.10474	0.0353775
BZ	2	58.8	27790846	m0215*pop 10	0.473635	0.415308	0.677939
BZ	2	58.8	27790846	m0215*pop 11	5.31849	4.07933	4.60607e-05
BZ	2	58.8	27790846	m0215*pop 12	-0.926521	-0.925343	0.354844
BZ	2	58.8	27790846	m0215*pop 13	0.473603	0.292158	0.770181
BZ	2	58.8	27790846	m0215*pop 14	-0.0272928	-0.0182722	0.985423
BZ	2	58.8	27790846	m0215*pop 15	-1.51427	-1.24044	0.214886
BZ	2	58.8	27790846	m0215*pop 16	1.3494	1.13534	0.256304
BZ	2	58.8	27790846	m0215*pop 17	1.79412	1.80582	0.0710225
BZ	2	58.8	27790846	m0215*pop 18	0.437543	0.361475	0.717764
BZ	2	58.8	27790846	m0215*pop 19	2.88334	2.18257	0.0291262
BZ	2	58.8	27790846	m0215*pop 20	0.511759	0.446259	0.655434
BZ	2	58.8	27790846	m0215*pop 21	1.93225	1.64886	0.0992557
BZ	2	58.8	27790846	m0215*pop 22	2.71266	2.2797	0.0226791
BZ	2	58.8	27790846	m0215*pop 23	2.10186	1.69953	0.0892985
BZ	2	58.8	27790846	m0215*pop 24	2.66496	1.9501	0.0512357
BZ	2	58.8	27790846	m0215*pop 25	-1.03682	-0.881475	0.378115
BZ	2	58.8	27790846	m0215*pop 26	2.17866	1.80883	0.0705536
BZ	2	73.6	60291604	m0231*pop 1	-0.767874	-0.632573	0.52705
BZ	2	73.6	60291604	m0231*pop 2	-2.81769	-2.40259	0.0163256
BZ	2	73.6	60291604	m0231*pop 3	-0.38159	-0.35252	0.724467
BZ	2	73.6	60291604	m0231*pop 4	-3.23236	-2.5904	0.00962196
BZ	2	73.6	60291604	m0231*pop 5	-2.56394	-2.19626	0.0281318
BZ	2	73.6	60291604	m0231*pop 6	-0.363659	-0.318294	0.750279
BZ	2	73.6	60291604	m0231*pop 7	-1.71299	-1.31129	0.189837
BZ	2	73.6	60291604	m0231*pop 8	-1.10685	-0.934612	0.350046
BZ	2	73.6	60291604	m0231*pop 9	1.26229	0.912186	0.361727
BZ	2	73.6	60291604	m0231*pop 10	1.87238	1.65049	0.0989222
BZ	2	73.6	60291604	m0231*pop 11	-1.0973	-0.817901	0.413464
BZ	2	73.6	60291604	m0231*pop 12	-1.35341	-1.26376	0.206392
BZ	2	73.6	60291604	m0231*pop 13	-4.15237	-2.80707	0.00502402
BZ	2	73.6	60291604	m0231*pop 14	4.06257	2.75311	0.00593036
BZ	2	73.6	60291604	m0231*pop 15	4.41643	3.571	0.00035988
BZ	2	73.6	60291604	m0231*pop 16	-0.270313	-0.204399	0.838052
BZ	2	73.6	60291604	m0231*pop 17	-0.22188	-0.20641	0.836482
BZ	2	73.6	60291604	m0231*pop 18	1.45956	1.16444	0.244316
BZ	2	73.6	60291604	m0231*pop 19	-0.175713	-0.131539	0.895356
BZ	2	73.6	60291604	m0231*pop 20	-1.51258	-1.29456	0.195549
BZ	2	73.6	60291604	m0231*pop 21	-2.36653	-2.11543	0.0344561
BZ	2	73.6	60291604	m0231*pop 22	-0.43166	-0.342131	0.73227
BZ	2	73.6	60291604	m0231*pop 23	0.0216733	0.0170134	0.986427
BZ	2	73.6	60291604	m0231*pop 24	1.388	0.949618	0.342365
BZ	2	73.6	60291604	m0231*pop 25	2.02039	1.73901	0.082111
BZ	2	73.6	60291604	m0231*pop 26	0.963462	0.781249	0.434703
BZ	2	109.9	202113283	m0274*pop 1	-1.86475	-1.57948	0.114306
BZ	2	109.9	202113283	m0274*pop 2	-0.159358	-0.140669	0.888139
BZ	2	109.9	202113283	m0274*pop 3	2.89532	2.40902	0.016041
BZ	2	109.9	202113283	m0274*pop 4	1.45158	1.21853	0.223096
BZ	2	109.9	202113283	m0274*pop 5	-0.0194131	-0.0167985	0.986598
BZ	2	109.9	202113283	m0274*pop 6	1.03878	0.818452	0.413149
BZ	2	109.9	202113283	m0274*pop 7	4.76806	3.53189	0.000417349
BZ	2	109.9	202113283	m0274*pop 8	5.31305	4.84257	1.33106e-06
BZ	2	109.9	202113283	m0274*pop 9	1.45392	1.17581	0.239742
BZ	2	109.9	202113283	m0274*pop 10	3.69602	3.09301	0.00199529
BZ	2	109.9	202113283	m0274*pop 11	2.40993	1.98849	0.046827
BZ	2	109.9	202113283	m0274*pop 12	2.1838	1.75505	0.0793294
BZ	2	109.9	202113283	m0274*pop 13	-1.41058	-0.936991	0.348821
BZ	2	109.9	202113283	m0274*pop 14	5.72828	4.53428	5.9523e-06
BZ	2	109.9	202113283	m0274*pop 15	0.543239	0.434037	0.664286
BZ	2	109.9	202113283	m0274*pop 16	1.12949	0.96223	0.335993
BZ	2	109.9	202113283	m0274*pop 17	1.24407	1.181	0.237675
BZ	2	109.9	202113283	m0274*pop 18	2.3905	1.96738	0.0492092
BZ	2	109.9	202113283	m0274*pop 19	-0.843802	-0.616351	0.537699
BZ	2	109.9	202113283	m0274*pop 20	1.65486	1.25913	0.208057
BZ	2	109.9	202113283	m0274*pop 21	0.21325	0.175562	0.860647
BZ	2	109.9	202113283	m0274*pop 22	2.6011	2.19013	0.0285733
BZ	2	109.9	202113283	m0274*pop 23	0.386174	0.321943	0.747513
BZ	2	109.9	202113283	m0274*pop 24	-0.96665	-0.894354	0.371187
BZ	2	109.9	202113283	m0274*pop 25	3.01356	2.7871	0.0053437
BZ	2	109.9	202113283	m0274*pop 26	-1.1296	-0.957722	0.338262
BZ	2	127.3	214640886	m0285*pop 1	1.15908	1.0747	0.282576
BZ	2	127.3	214640886	m0285*pop 2	3.9823	3.81113	0.000140449
BZ	2	127.3	214640886	m0285*pop 3	0.140375	0.120856	0.903811
BZ	2	127.3	214640886	m0285*pop 4	3.29114	3.10314	0.00192841
BZ	2	127.3	214640886	m0285*pop 5	-1.60031	-1.45238	0.146477
BZ	2	127.3	214640886	m0285*pop 6	1.49422	1.21518	0.224369
BZ	2	127.3	214640886	m0285*pop 7	0.425638	0.339015	0.734617
BZ	2	127.3	214640886	m0285*pop 8	1.98179	1.84577	0.0650009
BZ	2	127.3	214640886	m0285*pop 9	1.71785	1.39265	0.163803
BZ	2	127.3	214640886	m0285*pop 10	1.40951	1.28289	0.199608
BZ	2	127.3	214640886	m0285*pop 11	-1.06471	-0.908014	0.363927
BZ	2	127.3	214640886	m0285*pop 12	1.82417	1.61305	0.106814
BZ	2	127.3	214640886	m0285*pop 13	4.34076	2.93156	0.00339211
BZ	2	127.3	214640886	m0285*pop 14	-2.44646	-2.16245	0.0306433
BZ	2	127.3	214640886	m0285*pop 15	1.33573	1.14762	0.251194
BZ	2	127.3	214640886	m0285*pop 16	3.64556	3.35041	0.000814532
BZ	2	127.3	214640886	m0285*pop 17	1.98506	2.02713	0.0427166
BZ	2	127.3	214640886	m0285*pop 18	2.83486	2.68045	0.00738302
BZ	2	127.3	214640886	m0285*pop 19	2.00534	1.7104	0.0872705
BZ	2	127.3	214640886	m0285*pop 20	-0.656841	-0.536872	0.591386
BZ	2	127.3	214640886	m0285*pop 21	-0.862927	-0.703622	0.48171
BZ	2	127.3	214640886	m0285*pop 22	-0.989264	-0.873194	0.38261
BZ	2	127.3	214640886	m0285*pop 23	2.38198	2.16828	0.0301971
BZ	2	127.3	214640886	m0285*pop 24	0.58342	0.546008	0.585091
BZ	2	127.3	214640886	m0285*pop 25	0.950726	0.904152	0.36597
BZ	2	127.3	214640886	m0285*pop 26	-2.52176	-2.25513	0.0241799
BZ	3	53.4	27981520	m0319*pop 1	-0.927326	-0.7385	0.460255
BZ	3	53.4	27981520	m0319*pop 2	-1.80215	-1.05513	0.291432
BZ	3	53.4	27981520	m0319*pop 3	3.06909	2.41467	0.0157947
BZ	3	53.4	27981520	m0319*pop 4	2.20276	1.61295	0.106836
BZ	3	53.4	27981520	m0319*pop 5	1.34245	1.01135	0.311913
BZ	3	53.4	27981520	m0319*pop 6	-1.40449	-1.07859	0.280838
BZ	3	53.4	27981520	m0319*pop 7	0.608046	0.545249	0.585613
BZ	3	53.4	27981520	m0319*pop 8	-0.0175515	-0.0110997	0.991144
BZ	3	53.4	27981520	m0319*pop 9	-2.16194	-1.42848	0.153233
BZ	3	53.4	27981520	m0319*pop 10	0.150317	0.110084	0.912348
BZ	3	53.4	27981520	m0319*pop 11	-1.67936	-1.22581	0.220343
BZ	3	53.4	27981520	m0319*pop 12	0.565072	0.419569	0.674823
BZ	3	53.4	27981520	m0319*pop 13	0.352904	0.213683	0.830805
BZ	3	53.4	27981520	m0319*pop 14	1.3444	0.831081	0.405978
BZ	3	53.4	27981520	m0319*pop 15	0.236442	0.185145	0.853125
BZ	3	53.4	27981520	m0319*pop 16	4.50875	3.64102	0.000275057
BZ	3	53.4	27981520	m0319*pop 17	-3.90354	-3.43648	0.000595445
BZ	3	53.4	27981520	m0319*pop 18	-3.4539	-2.92179	0.00350004
BZ	3	53.4	27981520	m0319*pop 19	0.863702	0.66471	0.506275
BZ	3	53.4	27981520	m0319*pop 20	4.10209	3.158	0.00160062
BZ	3	53.4	27981520	m0319*pop 21	-0.71402	-0.518874	0.603878
BZ	3	53.4	27981520	m0319*pop 22	0.403933	0.316556	0.751597
BZ	3	53.4	27981520	m0319*pop 23	-3.94344	-2.80884	0.00499663
BZ	3	53.4	27981520	m0319*pop 24	-1.28672	-0.960662	0.336781
BZ	3	53.4	27981520	m0319*pop 25	-2.8821	-1.73239	0.0832822
BZ	3	53.4	27981520	m0319*pop 26	1.61554	1.23009	0.218735
BZ	3	63.8	140079292	m0356*pop 1	-0.398433	-0.25518	0.798597
BZ	3	63.8	140079292	m0356*pop 2	2.39672	1.4325	0.15208
BZ	3	63.8	140079292	m0356*pop 3	-3.95022	-3.0654	0.00218854
BZ	3	63.8	140079292	m0356*pop 4	-0.977676	-0.672461	0.50133
BZ	3	63.8	140079292	m0356*pop 5	0.469654	0.355737	0.722056
BZ	3	63.8	140079292	m0356*pop 6	-2.52104	-1.70428	0.0884081
BZ	3	63.8	140079292	m0356*pop 7	-2.63093	-2.17601	0.0296136
BZ	3	63.8	140079292	m0356*pop 8	0.778337	0.478648	0.632216
BZ	3	63.8	140079292	m0356*pop 9	1.76748	1.07089	0.284285
BZ	3	63.8	140079292	m0356*pop 10	-1.85976	-1.36472	0.172419
BZ	3	63.8	140079292	m0356*pop 11	-1.73486	-1.22273	0.221506
BZ	3	63.8	140079292	m0356*pop 12	-1.83562	-1.29963	0.193804
BZ	3	63.8	140079292	m0356*pop 13	2.7944	1.5614	0.11851
BZ	3	63.8	140079292	m0356*pop 14	-3.54985	-2.03486	0.0419323
BZ	3	63.8	140079292	m0356*pop 15	-0.609971	-0.414708	0.678378
BZ	3	63.8	140079292	m0356*pop 16	-1.0132	-0.737537	0.46084
BZ	3	63.8	140079292	m0356*pop 17	-3.06632	-2.9976	0.00273816
BZ	3	63.8	140079292	m0356*pop 18	1.37748	0.999335	0.317694
BZ	3	63.8	140079292	m0356*pop 19	0.108543	0.0795798	0.936575
BZ	3	63.8	140079292	m0356*pop 20	-2.2238	-1.67899	0.0932331
BZ	3	63.8	140079292	m0356*pop 21	0.0664462	0.0478383	0.961848
BZ	3	63.8	140079292	m0356*pop 22	-5.32123	-4.03986	5.45047e-05
BZ	3	63.8	140079292	m0356*pop 23	-1.58195	-0.99027	0.322103
BZ	3	63.8	140079292	m0356*pop 24	-0.985654	-0.738489	0.460262
BZ	3	63.8	140079292	m0356*pop 25	0.507346	0.314093	0.753467
BZ	3	63.8	140079292	m0356*pop 26	4.22935	2.86043	0.00425305
BZ	3	84.6	174550657	m0381*pop 1	-0.280417	-0.216059	0.828953
BZ	3	84.6	174550657	m0381*pop 2	5.71	5.48363	4.42886e-08
BZ	3	84.6	174550657	m0381*pop 3	3.44831	3.12387	0.00179788
BZ	3	84.6	174550657	m0381*pop 4	4.20451	3.88948	0.000102122
BZ	3	84.6	174550657	m0381*pop 5	-0.114845	-0.112774	0.910216
BZ	3	84.6	174550657	m0381*pop 6	1.66512	1.3753	0.169117
BZ	3	84.6	174550657	m0381*pop 7	2.81091	2.72267	0.00650428
BZ	3	84.6	174550657	m0381*pop 8	4.15053	4.00034	6.4416e-05
BZ	3	84.6	174550657	m0381*pop 9	1.27207	1.08466	0.278137
BZ	3	84.6	174550657	m0381*pop 10	3.57869	3.63082	0.000286124
BZ	3	84.6	174550657	m0381*pop 11	1.31765	1.29397	0.195751
BZ	3	84.6	174550657	m0381*pop 12	2.42801	2.24716	0.0246852
BZ	3	84.6	174550657	m0381*pop 13	3.24633	2.45245	0.0142319
BZ	3	84.6	174550657	m0381*pop 14	2.54133	2.26601	0.0235048
BZ	3	84.6	174550657	m0381*pop 15	2.85349	2.13718	0.0326445
BZ	3	84.6	174550657	m0381*pop 16	2.92923	2.65119	0.00805317
BZ	3	84.6	174550657	m0381*pop 17	1.72402	1.78076	0.0750289
BZ	3	84.6	174550657	m0381*pop 18	5.28883	4.41498	1.03733e-05
BZ	3	84.6	174550657	m0381*pop 19	-0.834142	-0.797481	0.42522
BZ	3	84.6	174550657	m0381*pop 20	3.88614	3.57842	0.000349853
BZ	3	84.6	174550657	m0381*pop 21	0.620525	0.560501	0.57517
BZ	3	84.6	174550657	m0381*pop 22	0.458236	0.454905	0.649203
BZ	3	84.6	174550657	m0381*pop 23	2.09696	1.66794	0.0954079
BZ	3	84.6	174550657	m0381*pop 24	0.36209	0.322441	0.747136
BZ	3	84.6	174550657	m0381*pop 25	1.32625	1.18284	0.236942
BZ	3	84.6	174550657	m0381*pop 26	5.00149	4.39364	1.14406e-05
BZ	3	136.8	219860252	m0421*pop 1	-0.340195	-0.355352	0.722345
BZ	3	136.8	219860252	m0421*pop 2	1.04032	1.0936	0.274198
BZ	3	136.8	219860252	m0421*pop 3	-1.70339	-1.78745	0.0739425
BZ	3	136.8	219860252	m0421*pop 4	-1.03237	-1.09617	0.273072
BZ	3	136.8	219860252	m0421*pop 5	-1.91041	-1.87733	0.0605471
BZ	3	136.8	219860252	m0421*pop 6	1.78124	1.7051	0.0882543
BZ	3	136.8	219860252	m0421*pop 7	1.76386	1.75543	0.0792642
BZ	3	136.8	219860252	m0421*pop 8	3.34532	3.36674	0.000767922
BZ	3	136.8	219860252	m0421*pop 9	0.484431	0.502273	0.615504
BZ	3	136.8	219860252	m0421*pop 10	1.3162	1.38424	0.166363
BZ	3	136.8	219860252	m0421*pop 11	0.7512	0.807795	0.419257
BZ	3	136.8	219860252	m0421*pop 12	-0.423671	-0.445165	0.656225
BZ	3	136.8	219860252	m0421*pop 13	0.131517	0.110591	0.911947
BZ	3	136.8	219860252	m0421*pop 14	2.37699	2.54838	0.0108603
BZ	3	136.8	219860252	m0421*pop 15	0.111364	0.111577	0.911164
BZ	3	136.8	219860252	m0421*pop 16	-2.20197	-2.25977	0.0238903
BZ	3	136.8	219860252	m0421*pop 17	1.1693	1.24422	0.213494
BZ	3	136.8	219860252	m0421*pop 18	0.3073	0.326052	0.744402
BZ	3	136.8	219860252	m0421*pop 19	-1.43897	-1.40654	0.159642
BZ	3	136.8	219860252	m0421*pop 20	1.521	1.53214	0.125568
BZ	3	136.8	219860252	m0421*pop 21	4.12893	4.06093	4.98295e-05
BZ	3	136.8	219860252	m0421*pop 22	0.850357	0.83315	0.404811
BZ	3	136.8	219860252	m0421*pop 23	1.36586	1.30888	0.19065
BZ	3	136.8	219860252	m0421*pop 24	0.120403	0.115311	0.908205
BZ	3	136.8	219860252	m0421*pop 25	-1.08584	-1.1638	0.244575
BZ	3	136.8	219860252	m0421*pop 26	1.48145	1.4907	0.136121
BZ	4	61.8	147045311	m0484*pop 1	1.20129	1.17076	0.241767
BZ	4	61.8	147045311	m0484*pop 2	-2.25506	-2.4438	0.0145771
BZ	4	61.8	147045311	m0484*pop 3	-1.24058	-1.22408	0.220996
BZ	4	61.8	147045311	m0484*pop 4	0.737213	0.759565	0.44756
BZ	4	61.8	147045311	m0484*pop 5	-1.97419	-1.98811	0.0468685
BZ	4	61.8	147045311	m0484*pop 6	-2.18327	-2.14026	0.0323955
BZ	4	61.8	147045311	m0484*pop 7	-0.671488	-0.638928	0.522907
BZ	4	61.8	147045311	m0484*pop 8	-0.158372	-0.167874	0.866691
BZ	4	61.8	147045311	m0484*pop 9	-1.16191	-1.19495	0.232178
BZ	4	61.8	147045311	m0484*pop 10	-0.0847383	-0.0888804	0.929181
BZ	4	61.8	147045311	m0484*pop 11	1.81451	1.67637	0.0937447
BZ	4	61.8	147045311	m0484*pop 12	-2.51624	-2.64862	0.00811451
BZ	4	61.8	147045311	m0484*pop 13	1.79704	1.45283	0.14635
BZ	4	61.8	147045311	m0484*pop 14	-2.57771	-2.58777	0.00969563
BZ	4	61.8	147045311	m0484*pop 15	-2.63371	-2.53944	0.0111412
BZ	4	61.8	147045311	m0484*pop 16	-2.66283	-2.66469	0.00773734
BZ	4	61.8	147045311	m0484*pop 17	-0.684835	-0.7029	0.48216
BZ	4	61.8	147045311	m0484*pop 18	-1.17154	-1.25023	0.211291
BZ	4	61.8	147045311	m0484*pop 19	-1.09465	-1.08532	0.277844
BZ	4	61.8	147045311	m0484*pop 20	-1.07109	-1.09711	0.272661
BZ	4	61.8	147045311	m0484*pop 21	-1.77343	-1.82663	0.0678313
BZ	4	61.8	147045311	m0484*pop 22	-2.96403	-3.1153	0.00185082
BZ	4	61.8	147045311	m0484*pop 23	-1.76544	-1.5408	0.123445
BZ	4	61.8	147045311	m0484*pop 24	0.2231	0.213626	0.83085
BZ	4	61.8	147045311	m0484*pop 25	0.152502	0.152476	0.878819
BZ	4	61.8	147045311	m0484*pop 26	-1.43072	-1.44879	0.147476
BZ	4	102.6	194093328	m0508*pop 1	3.44131	2.08907	0.0367659
BZ	4	102.6	194093328	m0508*pop 2	-1.49592	-0.905977	0.365004
BZ	4	102.6	194093328	m0508*pop 3	1.626	1.33572	0.181718
BZ	4	102.6	194093328	m0508*pop 4	-2.32337	-1.25132	0.210891
BZ	4	102.6	194093328	m0508*pop 5	0.203549	0.151285	0.879759
BZ	4	102.6	194093328	m0508*pop 6	-3.74066	-2.08468	0.0371631
BZ	4	102.6	194093328	m0508*pop 7	1.12555	0.595793	0.551348
BZ	4	102.6	194093328	m0508*pop 8	-0.442468	-0.256624	0.797483
BZ	4	102.6	194093328	m0508*pop 9	1.51682	0.820857	0.411777
BZ	4	102.6	194093328	m0508*pop 10	0.634288	0.489278	0.624672
BZ	4	102.6	194093328	m0508*pop 11	2.49017	1.38394	0.166457
BZ	4	102.6	194093328	m0508*pop 12	1.08604	0.66339	0.50712
BZ	4	102.6	194093328	m0508*pop 13	2.4379	1.21604	0.224043
BZ	4	102.6	194093328	m0508*pop 14	-3.88554	-2.83762	0.00456849
BZ	4	102.6	194093328	m0508*pop 15	-2.90393	-1.78871	0.0737379
BZ	4	102.6	194093328	m0508*pop 16	3.96631	2.59447	0.009509
BZ	4	102.6	194093328	m0508*pop 17	2.03651	1.81648	0.0693734
BZ	4	102.6	194093328	m0508*pop 18	-0.184359	-0.120925	0.903757
BZ	4	102.6	194093328	m0508*pop 19	3.75252	1.90887	0.056351
BZ	4	102.6	194093328	m0508*pop 20	-0.413057	-0.261758	0.793522
BZ	4	102.6	194093328	m0508*pop 21	1.66362	1.10953	0.26727
BZ	4	102.6	194093328	m0508*pop 22	0.137904	0.0922677	0.92649
BZ	4	102.6	194093328	m0508*pop 23	-0.817763	-0.448279	0.653977
BZ	4	102.6	194093328	m0508*pop 24	8.83329	4.1998	2.73075e-05
BZ	4	102.6	194093328	m0508*pop 25	-0.664596	-0.404704	0.685717
BZ	4	102.6	194093328	m0508*pop 26	0.600774	0.288827	0.772729
BZ	4	108.7	207114367	m0518*pop 1	3.6722	2.24617	0.0247486
BZ	4	108.7	207114367	m0518*pop 2	7.11678	4.1301	3.70146e-05
BZ	4	108.7	207114367	m0518*pop 3	1.22771	1.03001	0.303068
BZ	4	108.7	207114367	m0518*pop 4	0.930981	0.489245	0.624696
BZ	4	108.7	207114367	m0518*pop 5	1.52638	1.1447	0.252405
BZ	4	108.7	207114367	m0518*pop 6	6.43884	3.48149	0.000504069
BZ	4	108.7	207114367	m0518*pop 7	1.82609	1.0175	0.308979
BZ	4	108.7	207114367	m0518*pop 8	1.46565	0.829943	0.406622
BZ	4	108.7	207114367	m0518*pop 9	-0.897088	-0.487292	0.626079
BZ	4	108.7	207114367	m0518*pop 10	0.832656	0.611585	0.540848
BZ	4	108.7	207114367	m0518*pop 11	4.47367	2.52853	0.0114929
BZ	4	108.7	207114367	m0518*pop 12	0.991373	0.615384	0.538337
BZ	4	108.7	207114367	m0518*pop 13	-0.196143	-0.0972643	0.922522
BZ	4	108.7	207114367	m0518*pop 14	7.06168	4.87534	1.12915e-06
BZ	4	108.7	207114367	m0518*pop 15	4.2643	2.68541	0.00727455
BZ	4	108.7	207114367	m0518*pop 16	1.08682	0.69905	0.484562
BZ	4	108.7	207114367	m0518*pop 17	3.96174	3.49295	0.00048298
BZ	4	108.7	207114367	m0518*pop 18	4.53997	2.94603	0.00323774
BZ	4	108.7	207114367	m0518*pop 19	-0.627333	-0.33012	0.741327
BZ	4	108.7	207114367	m0518*pop 20	4.17429	2.68805	0.00721729
BZ	4	108.7	207114367	m0518*pop 21	-1.43617	-0.940484	0.347027
BZ	4	108.7	207114367	m0518*pop 22	0.564826	0.375289	0.707466
BZ	4	108.7	207114367	m0518*pop 23	4.68467	2.6548	0.00796756
BZ	4	108.7	207114367	m0518*pop 24	-2.28365	-1.10128	0.270843
BZ	4	108.7	207114367	m0518*pop 25	3.39892	2.11854	0.0341917
BZ	4	108.7	207114367	m0518*pop 26	-1.57391	-0.74943	0.453643
BZ	5	7.2	2690777	m0549*pop 1	-0.983227	-0.985507	0.324436
BZ	5	7.2	2690777	m0549*pop 2	-2.19814	-2.34989	0.0188282
BZ	5	7.2	2690777	m0549*pop 3	1.6377	1.68208	0.0926326
BZ	5	7.2	2690777	m0549*pop 4	1.12259	1.17499	0.240071
BZ	5	7.2	2690777	m0549*pop 5	0.332845	0.334852	0.737755
BZ	5	7.2	2690777	m0549*pop 6	-0.684801	-0.680471	0.496246
BZ	5	7.2	2690777	m0549*pop 7	2.13398	2.14982	0.0316302
BZ	5	7.2	2690777	m0549*pop 8	1.57635	1.59419	0.110974
BZ	5	7.2	2690777	m0549*pop 9	-0.237009	-0.239109	0.811033
BZ	5	7.2	2690777	m0549*pop 10	-0.814664	-0.817602	0.413634
BZ	5	7.2	2690777	m0549*pop 11	-1.20773	-1.235	0.216903
BZ	5	7.2	2690777	m0549*pop 12	0.350919	0.333565	0.738725
BZ	5	7.2	2690777	m0549*pop 13	-1.00629	-0.743818	0.457031
BZ	5	7.2	2690777	m0549*pop 14	-1.40738	-1.40807	0.159188
BZ	5	7.2	2690777	m0549*pop 15	-0.192823	-0.175185	0.860944
BZ	5	7.2	2690777	m0549*pop 16	-2.72266	-2.5981	0.00940906
BZ	5	7.2	2690777	m0549*pop 17	-0.195678	-0.168064	0.866542
BZ	5	7.2	2690777	m0549*pop 18	-1.2157	-1.16083	0.24578
BZ	5	7.2	2690777	m0549*pop 19	0.440569	0.46285	0.643498
BZ	5	7.2	2690777	m0549*pop 20	2.43833	2.48611	0.0129559
BZ	5	7.2	2690777	m0549*pop 21	0.602291	0.595812	0.551335
BZ	5	7.2	2690777	m0549*pop 22	-3.72529	-3.64568	0.000270143
BZ	5	7.2	2690777	m0549*pop 23	-0.45311	-0.467738	0.639998
BZ	5	7.2	2690777	m0549*pop 24	-2.51521	-2.60983	0.00909322
BZ	5	7.2	2690777	m0549*pop 25	-2.40304	-2.38929	0.0169277
BZ	5	7.2	2690777	m0549*pop 26	-1.92129	-1.75648	0.0790849
BZ	5	42.7	13981586	m0568*pop 1	3.70659	3.44998	0.000566525
BZ	5	42.7	13981586	m0568*pop 2	2.82785	2.61125	0.00905536
BZ	5	42.7	13981586	m0568*pop 3	-0.505046	-0.495479	0.62029
BZ	5	42.7	13981586	m0568*pop 4	1.94454	1.986	0.0471027
BZ	5	42.7	13981586	m0568*pop 5	1.47046	1.4304	0.152682
BZ	5	42.7	13981586	m0568*pop 6	1.46334	1.47197	0.14111
BZ	5	42.7	13981586	m0568*pop 7	-1.35331	-1.31197	0.189606
BZ	5	42.7	13981586	m0568*pop 8	1.97482	2.08065	0.0375304
BZ	5	42.7	13981586	m0568*pop 9	-0.638627	-0.595975	0.551226
BZ	5	42.7	13981586	m0568*pop 10	0.370183	0.308396	0.757797
BZ	5	42.7	13981586	m0568*pop 11	-0.820972	-0.800789	0.423302
BZ	5	42.7	13981586	m0568*pop 12	0.456073	0.44687	0.654994
BZ	5	42.7	13981586	m0568*pop 13	1.947	1.52659	0.126944
BZ	5	42.7	13981586	m0568*pop 14	0.613711	0.597365	0.550298
BZ	5	42.7	13981586	m0568*pop 15	0.792884	0.731058	0.464787
BZ	5	42.7	13981586	m0568*pop 16	-0.357092	-0.3504	0.726058
BZ	5	42.7	13981586	m0568*pop 17	3.16631	3.35334	0.000805984
BZ	5	42.7	13981586	m0568*pop 18	1.83369	1.75523	0.0792978
BZ	5	42.7	13981586	m0568*pop 19	0.0348965	0.0374832	0.970102
BZ	5	42.7	13981586	m0568*pop 20	3.21145	3.31423	0.000927275
BZ	5	42.7	13981586	m0568*pop 21	1.9085	1.86955	0.0616213
BZ	5	42.7	13981586	m0568*pop 22	2.23059	2.23748	0.0253107
BZ	5	42.7	13981586	m0568*pop 23	0.660291	0.631558	0.527713
BZ	5	42.7	13981586	m0568*pop 24	2.90695	2.69739	0.00701835
BZ	5	42.7	13981586	m0568*pop 25	2.58143	2.16132	0.0307309
BZ	5	42.7	13981586	m0568*pop 26	1.91793	1.83435	0.0666781
BZ	5	83.4	171689519	m0634*pop 1	-1.01613	-0.926415	0.354287
BZ	5	83.4	171689519	m0634*pop 2	-1.63188	-1.64628	0.0997851
BZ	5	83.4	171689519	m0634*pop 3	1.43186	1.41294	0.157752
BZ	5	83.4	171689519	m0634*pop 4	-1.34317	-1.2442	0.213499
BZ	5	83.4	171689519	m0634*pop 5	-4.04004	-4.12833	3.73e-05
BZ	5	83.4	171689519	m0634*pop 6	-0.545128	-0.392643	0.694604
BZ	5	83.4	171689519	m0634*pop 7	-0.975768	-0.877351	0.38035
BZ	5	83.4	171689519	m0634*pop 8	-3.62349	-2.7639	0.00573809
BZ	5	83.4	171689519	m0634*pop 9	-3.30369	-3.18664	0.00145065
BZ	5	83.4	171689519	m0634*pop 10	-1.82204	-1.67131	0.0947406
BZ	5	83.4	171689519	m0634*pop 11	-1.54311	-1.5144	0.130005
BZ	5	83.4	171689519	m0634*pop 12	-2.72568	-2.607	0.00916833
BZ	5	83.4	171689519	m0634*pop 13	2.2139	1.76903	0.0769659
BZ	5	83.4	171689519	m0634*pop 14	-2.41232	-2.33172	0.0197658
BZ	5	83.4	171689519	m0634*pop 15	0.230309	0.226604	0.820743
BZ	5	83.4	171689519	m0634*pop 16	-1.60079	-1.44443	0.148699
BZ	5	83.4	171689519	m0634*pop 17	-0.829885	-0.867955	0.385472
BZ	5	83.4	171689519	m0634*pop 18	2.47303	2.37145	0.0177666
BZ	5	83.4	171689519	m0634*pop 19	-1.0861	-0.950643	0.341844
BZ	5	83.4	171689519	m0634*pop 20	-1.92542	-1.80745	0.0707681
BZ	5	83.4	171689519	m0634*pop 21	-1.62743	-1.36524	0.172255
BZ	5	83.4	171689519	m0634*pop 22	-2.15258	-2.01035	0.0444619
BZ	5	83.4	171689519	m0634*pop 23	-0.223473	-0.20244	0.839584
BZ	5	83.4	171689519	m0634*pop 24	-1.09391	-0.993249	0.32065
BZ	5	83.4	171689519	m0634*pop 25	2.77704	2.53568	0.0112613
BZ	5	83.4	171689519	m0634*pop 26	1.62934	1.5355	0.124741
BZ	5	109	201139552	m0662*pop 1	-1.89201	-1.72699	0.0842483
BZ	5	109	201139552	m0662*pop 2	-0.432323	-0.438982	0.660698
BZ	5	109	201139552	m0662*pop 3	-1.967	-1.95731	0.050382
BZ	5	109	201139552	m0662*pop 4	-2.47613	-2.31394	0.0207222
BZ	5	109	201139552	m0662*pop 5	0.355638	0.372792	0.709324
BZ	5	109	201139552	m0662*pop 6	-0.806234	-0.569961	0.568737
BZ	5	109	201139552	m0662*pop 7	-3.02355	-2.87913	0.0040093
BZ	5	109	201139552	m0662*pop 8	-2.44291	-1.85669	0.0634308
BZ	5	109	201139552	m0662*pop 9	-0.131853	-0.133136	0.894093
BZ	5	109	201139552	m0662*pop 10	2.15103	2.26943	0.0232964
BZ	5	109	201139552	m0662*pop 11	0.893866	0.870739	0.38395
BZ	5	109	201139552	m0662*pop 12	-2.87875	-2.90544	0.00368785
BZ	5	109	201139552	m0662*pop 13	-2.01714	-1.52801	0.12659
BZ	5	109	201139552	m0662*pop 14	0.398571	0.404877	0.68559
BZ	5	109	201139552	m0662*pop 15	2.74775	2.57211	0.0101445
BZ	5	109	201139552	m0662*pop 16	-1.52949	-1.53441	0.125009
BZ	5	109	201139552	m0662*pop 17	-4.14629	-4.28065	1.90793e-05
BZ	5	109	201139552	m0662*pop 18	0.963961	0.97649	0.328882
BZ	5	109	201139552	m0662*pop 19	-2.28645	-2.22094	0.0264121
BZ	5	109	201139552	m0662*pop 20	-1.93728	-1.75322	0.0796421
BZ	5	109	201139552	m0662*pop 21	-1.20093	-1.1454	0.252113
BZ	5	109	201139552	m0662*pop 22	-1.86117	-1.83287	0.066898
BZ	5	109	201139552	m0662*pop 23	0.661301	0.640259	0.522041
BZ	5	109	201139552	m0662*pop 24	-1.32468	-1.18621	0.235611
BZ	5	109	201139552	m0662*pop 25	-1.68862	-1.56272	0.118198
BZ	5	109	201139552	m0662*pop 26	0.481531	0.486827	0.626408
BZ	6	7.1	22404386	m0686*pop 1	1.39113	1.41633	0.156758
BZ	6	7.1	22404386	m0686*pop 2	2.11446	2.29688	0.021678
BZ	6	7.1	22404386	m0686*pop 3	0.149537	0.1617	0.871551
BZ	6	7.1	22404386	m0686*pop 4	-0.258686	-0.271562	0.785973
BZ	6	7.1	22404386	m0686*pop 5	2.1404	2.27975	0.0226759
BZ	6	7.1	22404386	m0686*pop 6	0.677103	0.689208	0.490733
BZ	6	7.1	22404386	m0686*pop 7	1.1875	1.23514	0.216854
BZ	6	7.1	22404386	m0686*pop 8	0.832098	0.928917	0.352989
BZ	6	7.1	22404386	m0686*pop 9	2.38146	2.53122	0.0114054
BZ	6	7.1	22404386	m0686*pop 10	0.346725	0.357798	0.720513
BZ	6	7.1	22404386	m0686*pop 11	0.975289	1.00995	0.312581
BZ	6	7.1	22404386	m0686*pop 12	0.146185	0.15283	0.87854
BZ	6	7.1	22404386	m0686*pop 13	1.89406	1.49187	0.135814
BZ	6	7.1	22404386	m0686*pop 14	0.503688	0.533022	0.594048
BZ	6	7.1	22404386	m0686*pop 15	-0.0243493	-0.0251352	0.979948
BZ	6	7.1	22404386	m0686*pop 16	-1.00053	-1.10287	0.270152
BZ	6	7.1	22404386	m0686*pop 17	3.34399	3.4536	0.000559002
BZ	6	7.1	22404386	m0686*pop 18	3.90811	3.95697	7.72469e-05
BZ	6	7.1	22404386	m0686*pop 19	2.11685	2.28073	0.0226176
BZ	6	7.1	22404386	m0686*pop 20	2.72854	2.8157	0.00489133
BZ	6	7.1	22404386	m0686*pop 21	0.463841	0.473738	0.635713
BZ	6	7.1	22404386	m0686*pop 22	1.81567	1.94688	0.0516203
BZ	6	7.1	22404386	m0686*pop 23	3.11764	3.07154	0.00214412
BZ	6	7.1	22404386	m0686*pop 24	1.33617	1.40303	0.160688
BZ	6	7.1	22404386	m0686*pop 25	1.54091	1.6595	0.0970944
BZ	6	7.1	22404386	m0686*pop 26	0.473885	0.503853	0.614393
BZ	6	61.8	149251127	m0740*pop 1	4.36983	4.12492	3.78535e-05
BZ	6	61.8	149251127	m0740*pop 2	0.132631	0.139108	0.889372
BZ	6	61.8	149251127	m0740*pop 3	0.810117	0.831426	0.405784
BZ	6	61.8	149251127	m0740*pop 4	-1.98403	-2.00235	0.0453155
BZ	6	61.8	149251127	m0740*pop 5	-0.880818	-0.876403	0.380865
BZ	6	61.8	149251127	m0740*pop 6	-1.65977	-1.66471	0.0960496
BZ	6	61.8	149251127	m0740*pop 7	4.57535	4.39661	1.12864e-05
BZ	6	61.8	149251127	m0740*pop 8	1.88408	1.86022	0.0629295
BZ	6	61.8	149251127	m0740*pop 9	3.00495	3.10891	0.00189122
BZ	6	61.8	149251127	m0740*pop 10	0.966955	1.02052	0.307543
BZ	6	61.8	149251127	m0740*pop 11	3.55231	3.47944	0.000507923
BZ	6	61.8	149251127	m0740*pop 12	-0.273329	-0.28053	0.779086
BZ	6	61.8	149251127	m0740*pop 13	1.13905	0.820783	0.41182
BZ	6	61.8	149251127	m0740*pop 14	1.91214	1.87	0.0615582
BZ	6	61.8	149251127	m0740*pop 15	1.19238	1.18056	0.237848
BZ	6	61.8	149251127	m0740*pop 16	-1.84636	-1.94776	0.0515144
BZ	6	61.8	149251127	m0740*pop 17	2.40634	2.42116	0.0155161
BZ	6	61.8	149251127	m0740*pop 18	-0.78809	-0.770171	0.441245
BZ	6	61.8	149251127	m0740*pop 19	0.459911	0.466667	0.640764
BZ	6	61.8	149251127	m0740*pop 20	2.05523	1.97692	0.0481204
BZ	6	61.8	149251127	m0740*pop 21	0.930129	0.898657	0.36889
BZ	6	61.8	149251127	m0740*pop 22	2.65919	2.76877	0.00565315
BZ	6	61.8	149251127	m0740*pop 23	0.772419	0.745486	0.456022
BZ	6	61.8	149251127	m0740*pop 24	1.37932	1.24549	0.213027
BZ	6	61.8	149251127	m0740*pop 25	3.55923	3.58498	0.000341195
BZ	6	61.8	149251127	m0740*pop 26	1.22883	1.20839	0.22697
BZ	6	97.3	164419018	m0755*pop 1	-3.0743	-3.03563	0.0024161
BZ	6	97.3	164419018	m0755*pop 2	-3.58538	-3.81689	0.000137226
BZ	6	97.3	164419018	m0755*pop 3	0.445002	0.425351	0.670604
BZ	6	97.3	164419018	m0755*pop 4	-3.29938	-3.34078	0.000843233
BZ	6	97.3	164419018	m0755*pop 5	-1.27976	-1.31959	0.187049
BZ	6	97.3	164419018	m0755*pop 6	-1.08334	-1.08569	0.277681
BZ	6	97.3	164419018	m0755*pop 7	-0.154433	-0.158543	0.874037
BZ	6	97.3	164419018	m0755*pop 8	-0.588148	-0.600018	0.548529
BZ	6	97.3	164419018	m0755*pop 9	-0.98082	-1.00264	0.316098
BZ	6	97.3	164419018	m0755*pop 10	-1.04541	-1.04215	0.297405
BZ	6	97.3	164419018	m0755*pop 11	-2.57093	-2.41534	0.0157661
BZ	6	97.3	164419018	m0755*pop 12	-0.890642	-0.96803	0.333089
BZ	6	97.3	164419018	m0755*pop 13	0.707916	0.556694	0.577768
BZ	6	97.3	164419018	m0755*pop 14	-3.02285	-3.01068	0.00262323
BZ	6	97.3	164419018	m0755*pop 15	-3.17342	-3.22755	0.00125882
BZ	6	97.3	164419018	m0755*pop 16	2.90908	2.94817	0.00321541
BZ	6	97.3	164419018	m0755*pop 17	-0.0175848	-0.0186774	0.985099
BZ	6	97.3	164419018	m0755*pop 18	-1.0303	-1.07005	0.284661
BZ	6	97.3	164419018	m0755*pop 19	-2.47608	-2.55111	0.0107755
BZ	6	97.3	164419018	m0755*pop 20	-2.04943	-2.24555	0.0247881
BZ	6	97.3	164419018	m0755*pop 21	1.201	1.09354	0.274223
BZ	6	97.3	164419018	m0755*pop 22	-1.07035	-1.13113	0.258069
BZ	6	97.3	164419018	m0755*pop 23	-2.79024	-2.74741	0.00603426
BZ	6	97.3	164419018	m0755*pop 24	0.316716	0.314469	0.753182
BZ	6	97.3	164419018	m0755*pop 25	-2.23282	-2.38811	0.016982
BZ	6	97.3	164419018	m0755*pop 26	-1.84475	-1.90741	0.0565409
BZ	7	50	86401996	m0790*pop 1	1.07939	0.823869	0.410064
BZ	7	50	86401996	m0790*pop 2	-0.556807	-0.440221	0.659801
BZ	7	50	86401996	m0790*pop 3	1.07898	0.883849	0.376832
BZ	7	50	86401996	m0790*pop 4	2.3752	1.88929	0.0589262
BZ	7	50	86401996	m0790*pop 5	-3.78874	-3.30014	0.000974975
BZ	7	50	86401996	m0790*pop 6	-0.649537	-0.483547	0.628734
BZ	7	50	86401996	m0790*pop 7	4.14989	3.80156	0.000145967
BZ	7	50	86401996	m0790*pop 8	2.70646	2.38196	0.0172682
BZ	7	50	86401996	m0790*pop 9	1.07076	0.883715	0.376904
BZ	7	50	86401996	m0790*pop 10	-1.57573	-1.36792	0.171416
BZ	7	50	86401996	m0790*pop 11	-1.26016	-0.959444	0.337394
BZ	7	50	86401996	m0790*pop 12	-2.52467	-2.02085	0.043363
BZ	7	50	86401996	m0790*pop 13	3.34626	2.14047	0.0323782
BZ	7	50	86401996	m0790*pop 14	1.32039	0.956601	0.338827
BZ	7	50	86401996	m0790*pop 15	-0.0580808	-0.0426609	0.965974
BZ	7	50	86401996	m0790*pop 16	2.38954	1.89333	0.0583871
BZ	7	50	86401996	m0790*pop 17	1.84632	1.79218	0.0731815
BZ	7	50	86401996	m0790*pop 18	1.37162	0.941722	0.346393
BZ	7	50	86401996	m0790*pop 19	3.53963	2.41281	0.0158753
BZ	7	50	86401996	m0790*pop 20	5.08662	4.01685	6.00832e-05
BZ	7	50	86401996	m0790*pop 21	-0.983393	-0.750733	0.452859
BZ	7	50	86401996	m0790*pop 22	1.43897	1.08383	0.278506
BZ	7	50	86401996	m0790*pop 23	3.61446	1.96674	0.0492837
BZ	7	50	86401996	m0790*pop 24	1.63333	1.26427	0.206208
BZ	7	50	86401996	m0790*pop 25	-1.68977	-1.13624	0.255926
BZ	7	50	86401996	m0790*pop 26	1.35588	0.929556	0.352658
BZ	7	61.4	121400796	m0794*pop 1	-0.575144	-0.388779	0.69746
BZ	7	61.4	121400796	m0794*pop 2	-1.62305	-1.24962	0.211512
BZ	7	61.4	121400796	m0794*pop 3	5.47296	4.26647	2.03269e-05
BZ	7	61.4	121400796	m0794*pop 4	1.55977	1.29278	0.196162
BZ	7	61.4	121400796	m0794*pop 5	0.482518	0.429059	0.667904
BZ	7	61.4	121400796	m0794*pop 6	2.34255	1.80274	0.0715049
BZ	7	61.4	121400796	m0794*pop 7	0.210124	0.188522	0.850478
BZ	7	61.4	121400796	m0794*pop 8	0.823666	0.660321	0.509087
BZ	7	61.4	121400796	m0794*pop 9	3.13648	2.50928	0.0121377
BZ	7	61.4	121400796	m0794*pop 10	1.96362	1.69427	0.0902924
BZ	7	61.4	121400796	m0794*pop 11	1.73664	1.25892	0.208133
BZ	7	61.4	121400796	m0794*pop 12	6.0944	4.73307	2.28939e-06
BZ	7	61.4	121400796	m0794*pop 13	1.2643	0.780441	0.435178
BZ	7	61.4	121400796	m0794*pop 14	1.58759	1.16886	0.242531
BZ	7	61.4	121400796	m0794*pop 15	0.261326	0.183264	0.8546
BZ	7	61.4	121400796	m0794*pop 16	1.85929	1.58091	0.113979
BZ	7	61.4	121400796	m0794*pop 17	1.51537	1.24232	0.214194
BZ	7	61.4	121400796	m0794*pop 18	6.56174	4.394	1.14218e-05
BZ	7	61.4	121400796	m0794*pop 19	-2.52388	-1.58674	0.112652
BZ	7	61.4	121400796	m0794*pop 20	-0.104931	-0.0835027	0.933456
BZ	7	61.4	121400796	m0794*pop 21	3.34076	2.38471	0.0171399
BZ	7	61.4	121400796	m0794*pop 22	-1.36832	-0.957437	0.338406
BZ	7	61.4	121400796	m0794*pop 23	-0.608736	-0.317638	0.750776
BZ	7	61.4	121400796	m0794*pop 24	-0.0289094	-0.0205585	0.983599
BZ	7	61.4	121400796	m0794*pop 25	5.33097	3.55921	0.000376378
BZ	7	61.4	121400796	m0794*pop 26	5.7518	3.97432	7.18473e-05
BZ	7	111.8	161993429	m0823*pop 1	-1.85974	-1.7981	0.0722374
BZ	7	111.8	161993429	m0823*pop 2	-1.7767	-1.88146	0.0599833
BZ	7	111.8	161993429	m0823*pop 3	-1.51986	-1.56872	0.116794
BZ	7	111.8	161993429	m0823*pop 4	-1.79865	-1.87117	0.061396
BZ	7	111.8	161993429	m0823*pop 5	-4.10173	-4.23942	2.29249e-05
BZ	7	111.8	161993429	m0823*pop 6	-1.86972	-1.91527	0.0555304
BZ	7	111.8	161993429	m0823*pop 7	-3.12975	-3.10606	0.00190948
BZ	7	111.8	161993429	m0823*pop 8	-1.43645	-1.50655	0.132006
BZ	7	111.8	161993429	m0823*pop 9	-3.10589	-3.21932	0.00129543
BZ	7	111.8	161993429	m0823*pop 10	-4.17306	-4.23795	2.30749e-05
BZ	7	111.8	161993429	m0823*pop 11	-4.49661	-4.58756	4.62431e-06
BZ	7	111.8	161993429	m0823*pop 12	-3.61116	-3.65588	0.000259656
BZ	7	111.8	161993429	m0823*pop 13	-5.49622	-4.43748	9.3512e-06
BZ	7	111.8	161993429	m0823*pop 14	-2.44704	-2.59	0.00963291
BZ	7	111.8	161993429	m0823*pop 15	-1.35821	-1.34858	0.177549
BZ	7	111.8	161993429	m0823*pop 16	-1.23647	-1.28164	0.200045
BZ	7	111.8	161993429	m0823*pop 17	0.019824	0.020692	0.983492
BZ	7	111.8	161993429	m0823*pop 18	-0.592831	-0.601648	0.547443
BZ	7	111.8	161993429	m0823*pop 19	-2.65195	-2.76748	0.00567566
BZ	7	111.8	161993429	m0823*pop 20	-2.2043	-2.08819	0.0368445
BZ	7	111.8	161993429	m0823*pop 21	-4.03225	-3.99249	6.6577e-05
BZ	7	111.8	161993429	m0823*pop 22	-0.612041	-0.621634	0.534218
BZ	7	111.8	161993429	m0823*pop 23	-4.57566	-4.60171	4.32252e-06
BZ	7	111.8	161993429	m0823*pop 24	-6.55758	-6.46225	1.15771e-10
BZ	7	111.8	161993429	m0823*pop 25	-2.08311	-2.01501	0.0439718
BZ	7	111.8	161993429	m0823*pop 26	-4.29049	-4.5008	6.96571e-06
BZ	8	57.7	100564729	m0880*pop 1	-1.29801	-1.19319	0.232868
BZ	8	57.7	100564729	m0880*pop 2	2.16785	2.07911	0.0376723
BZ	8	57.7	100564729	m0880*pop 3	1.4221	1.38107	0.167336
BZ	8	57.7	100564729	m0880*pop 4	0.390746	0.402448	0.687377
BZ	8	57.7	100564729	m0880*pop 5	-0.355872	-0.371767	0.710086
BZ	8	57.7	100564729	m0880*pop 6	-0.387836	-0.405512	0.685123
BZ	8	57.7	100564729	m0880*pop 7	2.10605	2.16104	0.0307522
BZ	8	57.7	100564729	m0880*pop 8	-0.27489	-0.294535	0.768365
BZ	8	57.7	100564729	m0880*pop 9	-3.79316	-3.64801	0.00026771
BZ	8	57.7	100564729	m0880*pop 10	1.88721	1.94139	0.0522821
BZ	8	57.7	100564729	m0880*pop 11	-2.91155	-2.99592	0.00275324
BZ	8	57.7	100564729	m0880*pop 12	-3.26435	-3.43741	0.000593407
BZ	8	57.7	100564729	m0880*pop 13	0.165244	0.125173	0.900393
BZ	8	57.7	100564729	m0880*pop 14	0.881077	0.852372	0.394059
BZ	8	57.7	100564729	m0880*pop 15	1.80492	1.86375	0.0624313
BZ	8	57.7	100564729	m0880*pop 16	0.324427	0.326245	0.744256
BZ	8	57.7	100564729	m0880*pop 17	-1.1354	-1.17847	0.23868
BZ	8	57.7	100564729	m0880*pop 18	-3.15572	-3.20568	0.00135822
BZ	8	57.7	100564729	m0880*pop 19	-3.55714	-3.62399	0.000293769
BZ	8	57.7	100564729	m0880*pop 20	-0.963657	-0.921965	0.356603
BZ	8	57.7	100564729	m0880*pop 21	-0.0607383	-0.0632008	0.94961
BZ	8	57.7	100564729	m0880*pop 22	-0.980184	-0.948136	0.343118
BZ	8	57.7	100564729	m0880*pop 23	-2.53456	-2.50925	0.0121387
BZ	8	57.7	100564729	m0880*pop 24	-2.40746	-2.46136	0.0138837
BZ	8	57.7	100564729	m0880*pop 25	2.0752	2.08136	0.0374654
BZ	8	57.7	100564729	m0880*pop 26	0.908886	0.90472	0.365669
BZ	8	96.5	163939260	m0930*pop 1	-2.19605	-2.0287	0.042556
BZ	8	96.5	163939260	m0930*pop 2	-0.465912	-0.447882	0.654263
BZ	8	96.5	163939260	m0930*pop 3	2.9477	3.05711	0.00224984
BZ	8	96.5	163939260	m0930*pop 4	2.14475	2.22359	0.0262327
BZ	8	96.5	163939260	m0930*pop 5	0.467128	0.503615	0.61456
BZ	8	96.5	163939260	m0930*pop 6	1.82111	1.83028	0.0672837
BZ	8	96.5	163939260	m0930*pop 7	-1.71324	-1.80405	0.0712995
BZ	8	96.5	163939260	m0930*pop 8	0.633692	0.675401	0.499461
BZ	8	96.5	163939260	m0930*pop 9	0.385878	0.374698	0.707905
BZ	8	96.5	163939260	m0930*pop 10	2.84784	2.82837	0.00470232
BZ	8	96.5	163939260	m0930*pop 11	0.79441	0.84345	0.399028
BZ	8	96.5	163939260	m0930*pop 12	2.74116	2.83995	0.00453519
BZ	8	96.5	163939260	m0930*pop 13	3.63057	2.7077	0.0068044
BZ	8	96.5	163939260	m0930*pop 14	2.00576	2.05934	0.0395277
BZ	8	96.5	163939260	m0930*pop 15	1.68554	1.73722	0.0824263
BZ	8	96.5	163939260	m0930*pop 16	2.93376	2.86498	0.00419255
BZ	8	96.5	163939260	m0930*pop 17	-0.0153226	-0.0141126	0.988741
BZ	8	96.5	163939260	m0930*pop 18	6.45726	6.49716	9.20863e-11
BZ	8	96.5	163939260	m0930*pop 19	2.83296	2.87095	0.00411434
BZ	8	96.5	163939260	m0930*pop 20	2.74726	2.73616	0.00624393
BZ	8	96.5	163939260	m0930*pop 21	3.15604	3.13461	0.00173353
BZ	8	96.5	163939260	m0930*pop 22	0.13419	0.135709	0.892058
BZ	8	96.5	163939260	m0930*pop 23	0.85995	0.842263	0.399692
BZ	8	96.5	163939260	m0930*pop 24	0.554528	0.560174	0.575392
BZ	8	96.5	163939260	m0930*pop 25	1.50236	1.5564	0.119693
BZ	8	96.5	163939260	m0930*pop 26	-2.23555	-2.29901	0.0215567
BZ	9	45.4	46590522	m0976*pop 1	-2.38394	-1.79113	0.0733488
BZ	9	45.4	46590522	m0976*pop 2	-0.163756	-0.122174	0.902768
BZ	9	45.4	46590522	m0976*pop 3	2.11457	1.76692	0.0773192
BZ	9	45.4	46590522	m0976*pop 4	-3.49015	-3.03475	0.00242313
BZ	9	45.4	46590522	m0976*pop 5	-1.36945	-1.10281	0.270176
BZ	9	45.4	46590522	m0976*pop 6	-0.0250338	-0.0223856	0.982142
BZ	9	45.4	46590522	m0976*pop 7	-2.8653	-2.60691	0.00917086
BZ	9	45.4	46590522	m0976*pop 8	-3.07963	-2.59142	0.00959348
BZ	9	45.4	46590522	m0976*pop 9	-3.25506	-2.46611	0.0137014
BZ	9	45.4	46590522	m0976*pop 10	-0.121783	-0.0964542	0.923165
BZ	9	45.4	46590522	m0976*pop 11	0.830339	0.73732	0.460972
BZ	9	45.4	46590522	m0976*pop 12	-2.85646	-2.38357	0.017193
BZ	9	45.4	46590522	m0976*pop 13	-4.44769	-3.18569	0.00145537
BZ	9	45.4	46590522	m0976*pop 14	0.273891	0.21147	0.832531
BZ	9	45.4	46590522	m0976*pop 15	-1.29911	-1.00638	0.314294
BZ	9	45.4	46590522	m0976*pop 16	-2.18743	-1.6998	0.0892486
BZ	9	45.4	46590522	m0976*pop 17	-0.627221	-0.618915	0.536008
BZ	9	45.4	46590522	m0976*pop 18	-4.39884	-3.77019	0.000165521
BZ	9	45.4	46590522	m0976*pop 19	-2.11202	-1.46427	0.143201
BZ	9	45.4	46590522	m0976*pop 20	0.841798	0.692815	0.488467
BZ	9	45.4	46590522	m0976*pop 21	-4.60489	-3.6	0.000322151
BZ	9	45.4	46590522	m0976*pop 22	-3.45129	-2.80743	0.00501854
BZ	9	45.4	46590522	m0976*pop 23	-0.284422	-0.203566	0.838703
BZ	9	45.4	46590522	m0976*pop 24	-0.0370827	-0.0272778	0.97824
BZ	9	45.4	46590522	m0976*pop 25	-2.27421	-1.64649	0.0997433
BZ	9	45.4	46590522	m0976*pop 26	-2.42683	-1.76003	0.0784812
BZ	9	57.3	116763624	m0994*pop 1	1.81771	1.27837	0.201196
BZ	9	57.3	116763624	m0994*pop 2	0.261059	0.178094	0.858658
BZ	9	57.3	116763624	m0994*pop 3	1.17692	0.964159	0.335026
BZ	9	57.3	116763624	m0994*pop 4	2.59695	1.97861	0.0479293
BZ	9	57.3	116763624	m0994*pop 5	1.73196	1.39411	0.163362
BZ	9	57.3	116763624	m0994*pop 6	1.23843	1.03532	0.300584
BZ	9	57.3	116763624	m0994*pop 7	-1.61444	-1.16193	0.245335
BZ	9	57.3	116763624	m0994*pop 8	2.35906	1.79047	0.0734549
BZ	9	57.3	116763624	m0994*pop 9	2.26118	1.55471	0.120097
BZ	9	57.3	116763624	m0994*pop 10	4.20239	3.25993	0.00112388
BZ	9	57.3	116763624	m0994*pop 11	0.637492	0.526864	0.598318
BZ	9	57.3	116763624	m0994*pop 12	0.625225	0.493045	0.622008
BZ	9	57.3	116763624	m0994*pop 13	2.27893	1.44927	0.147341
BZ	9	57.3	116763624	m0994*pop 14	-1.14228	-0.783502	0.43338
BZ	9	57.3	116763624	m0994*pop 15	1.60333	1.15489	0.248204
BZ	9	57.3	116763624	m0994*pop 16	-2.88961	-1.79924	0.072057
BZ	9	57.3	116763624	m0994*pop 17	2.46451	2.38953	0.0169168
BZ	9	57.3	116763624	m0994*pop 18	8.26001	5.96599	2.64607e-09
BZ	9	57.3	116763624	m0994*pop 19	-0.8934	-0.575357	0.565083
BZ	9	57.3	116763624	m0994*pop 20	2.36078	1.70574	0.0881348
BZ	9	57.3	116763624	m0994*pop 21	2.43724	1.6867	0.0917412
BZ	9	57.3	116763624	m0994*pop 22	-0.788881	-0.576561	0.564269
BZ	9	57.3	116763624	m0994*pop 23	0.72857	0.460879	0.644911
BZ	9	57.3	116763624	m0994*pop 24	2.72995	1.86639	0.0620619
BZ	9	57.3	116763624	m0994*pop 25	-2.47682	-1.65602	0.0977985
BZ	9	57.3	116763624	m0994*pop 26	6.21169	4.24387	2.24765e-05
BZ	9	74.2	136597896	m1010*pop 1	1.05067	0.967748	0.33323
BZ	9	74.2	136597896	m1010*pop 2	0.977871	0.846667	0.397232
BZ	9	74.2	136597896	m1010*pop 3	1.95711	1.63924	0.101244
BZ	9	74.2	136597896	m1010*pop 4	-2.09532	-1.59796	0.110132
BZ	9	74.2	136597896	m1010*pop 5	0.783836	0.716331	0.473829
BZ	9	74.2	136597896	m1010*pop 6	2.41736	2.20458	0.0275412
BZ	9	74.2	136597896	m1010*pop 7	2.36128	1.73717	0.082436
BZ	9	74.2	136597896	m1010*pop 8	0.15842	0.129248	0.897168
BZ	9	74.2	136597896	m1010*pop 9	2.89363	2.57401	0.010089
BZ	9	74.2	136597896	m1010*pop 10	2.38406	2.16923	0.0301253
BZ	9	74.2	136597896	m1010*pop 11	1.76689	1.70174	0.0888833
BZ	9	74.2	136597896	m1010*pop 12	2.78454	2.4575	0.0140337
BZ	9	74.2	136597896	m1010*pop 13	2.75845	1.94089	0.0523426
BZ	9	74.2	136597896	m1010*pop 14	3.6681	2.44062	0.0147059
BZ	9	74.2	136597896	m1010*pop 15	-0.269731	-0.230345	0.817836
BZ	9	74.2	136597896	m1010*pop 16	6.64775	4.21985	2.49984e-05
BZ	9	74.2	136597896	m1010*pop 17	0.332796	0.346002	0.72936
BZ	9	74.2	136597896	m1010*pop 18	1.15586	0.890514	0.373244
BZ	9	74.2	136597896	m1010*pop 19	1.96762	1.70311	0.088626
BZ	9	74.2	136597896	m1010*pop 20	-0.602232	-0.530887	0.595527
BZ	9	74.2	136597896	m1010*pop 21	0.0346669	0.0284354	0.977316
BZ	9	74.2	136597896	m1010*pop 22	1.53719	1.2369	0.216199
BZ	9	74.2	136597896	m1010*pop 23	1.47102	1.0712	0.284146
BZ	9	74.2	136597896	m1010*pop 24	1.39049	1.15927	0.246415
BZ	9	74.2	136597896	m1010*pop 25	2.87007	2.27129	0.0231831
BZ	9	74.2	136597896	m1010*pop 26	-2.14695	-1.86939	0.0616431
BZ	9	103	147381495	m1026*pop 1	0.234584	0.215752	0.829192
BZ	9	103	147381495	m1026*pop 2	2.61364	2.74813	0.00602094
BZ	9	103	147381495	m1026*pop 3	3.02381	2.81163	0.00495353
BZ	9	103	147381495	m1026*pop 4	2.79368	2.81449	0.00490976
BZ	9	103	147381495	m1026*pop 5	1.64904	1.64914	0.099199
BZ	9	103	147381495	m1026*pop 6	-0.0969961	-0.0952449	0.924125
BZ	9	103	147381495	m1026*pop 7	3.75996	3.49848	0.0004731
BZ	9	103	147381495	m1026*pop 8	0.473409	0.48217	0.629712
BZ	9	103	147381495	m1026*pop 9	0.535318	0.525651	0.59916
BZ	9	103	147381495	m1026*pop 10	2.15165	2.17917	0.0293786
BZ	9	103	147381495	m1026*pop 11	3.86255	3.66966	0.000246093
BZ	9	103	147381495	m1026*pop 12	0.684078	0.677672	0.49802
BZ	9	103	147381495	m1026*pop 13	1.60303	1.28859	0.197615
BZ	9	103	147381495	m1026*pop 14	0.340898	0.330125	0.741323
BZ	9	103	147381495	m1026*pop 15	2.02382	1.98747	0.0469396
BZ	9	103	147381495	m1026*pop 16	-2.32091	-2.15559	0.031176
BZ	9	103	147381495	m1026*pop 17	0.867643	0.8207	0.411867
BZ	9	103	147381495	m1026*pop 18	4.16803	3.88338	0.000104707
BZ	9	103	147381495	m1026*pop 19	1.21142	1.03706	0.29977
BZ	9	103	147381495	m1026*pop 20	-0.122773	-0.122506	0.902504
BZ	9	103	147381495	m1026*pop 21	0.275402	0.254816	0.798878
BZ	9	103	147381495	m1026*pop 22	1.92522	1.95576	0.0505643
BZ	9	103	147381495	m1026*pop 23	0.756151	0.684324	0.493811
BZ	9	103	147381495	m1026*pop 24	0.183711	0.181057	0.856333
BZ	9	103	147381495	m1026*pop 25	2.40367	2.32601	0.0200686
BZ	9	103	147381495	m1026*pop 26	1.7536	1.59094	0.111703
BZ	10	64.5	137132509	m1088*pop 1	1.28652	1.3399	0.180356
BZ	10	64.5	137132509	m1088*pop 2	-0.222407	-0.239621	0.810636
BZ	10	64.5	137132509	m1088*pop 3	-1.03774	-1.05737	0.290408
BZ	10	64.5	137132509	m1088*pop 4	1.07145	1.11653	0.264263
BZ	10	64.5	137132509	m1088*pop 5	0.0675347	0.071479	0.94302
BZ	10	64.5	137132509	m1088*pop 6	0.131939	0.13379	0.893576
BZ	10	64.5	137132509	m1088*pop 7	2.72436	2.84804	0.00442181
BZ	10	64.5	137132509	m1088*pop 8	0.468452	0.509071	0.610731
BZ	10	64.5	137132509	m1088*pop 9	-1.62299	-1.71923	0.085651
BZ	10	64.5	137132509	m1088*pop 10	-0.666562	-0.650537	0.515383
BZ	10	64.5	137132509	m1088*pop 11	1.4027	1.38845	0.165079
BZ	10	64.5	137132509	m1088*pop 12	3.11982	3.39464	0.000693994
BZ	10	64.5	137132509	m1088*pop 13	-0.0396843	-0.0319604	0.974505
BZ	10	64.5	137132509	m1088*pop 14	3.07292	3.23374	0.00123192
BZ	10	64.5	137132509	m1088*pop 15	-0.757321	-0.802969	0.422041
BZ	10	64.5	137132509	m1088*pop 16	-1.25465	-1.29543	0.195247
BZ	10	64.5	137132509	m1088*pop 17	4.02844	4.11124	4.01576e-05
BZ	10	64.5	137132509	m1088*pop 18	2.67051	2.77923	0.00547462
BZ	10	64.5	137132509	m1088*pop 19	2.66887	2.45944	0.0139582
BZ	10	64.5	137132509	m1088*pop 20	3.10266	3.22715	0.00126055
BZ	10	64.5	137132509	m1088*pop 21	-0.223392	-0.241267	0.809361
BZ	10	64.5	137132509	m1088*pop 22	-1.96933	-2.08076	0.0375209
BZ	10	64.5	137132509	m1088*pop 23	0.0430337	0.0436706	0.965169
BZ	10	64.5	137132509	m1088*pop 24	0.319311	0.316566	0.75159
BZ	10	64.5	137132509	m1088*pop 25	3.54276	3.75379	0.000176696
BZ	10	64.5	137132509	m1088*pop 26	1.77139	1.77043	0.0767333
CD	1	5.1	4490541	m0004*pop 1	-0.0652571	-0.564289	0.572591
CD	1	5.1	4490541	m0004*pop 2	0.110755	1.01643	0.30949
CD	1	5.1	4490541	m0004*pop 3	0.310178	2.8277	0.00471253
CD	1	5.1	4490541	m0004*pop 4	0.340439	3.19869	0.00139171
CD	1	5.1	4490541	m0004*pop 5	0.126879	1.17046	0.241887
CD	1	5.1	4490541	m0004*pop 6	0.168335	1.49432	0.135174
CD	1	5.1	4490541	m0004*pop 7	-0.174593	-1.52995	0.126111
CD	1	5.1	4490541	m0004*pop 8	0.179503	1.64571	0.099904
CD	1	5.1	4490541	m0004*pop 9	0.176591	1.54021	0.123592
CD	1	5.1	4490541	m0004*pop 10	0.148427	1.30377	0.19239
CD	1	5.1	4490541	m0004*pop 11	-0.0936175	-0.783609	0.433318
CD	1	5.1	4490541	m0004*pop 12	0.251758	2.20669	0.0273947
CD	1	5.1	4490541	m0004*pop 13	0.589389	3.74493	0.000183084
CD	1	5.1	4490541	m0004*pop 14	0.149062	1.37137	0.170339
CD	1	5.1	4490541	m0004*pop 15	0.281941	2.52931	0.0114682
CD	1	5.1	4490541	m0004*pop 16	0.185294	1.70435	0.088397
CD	1	5.1	4490541	m0004*pop 17	0.121445	0.963958	0.335127
CD	1	5.1	4490541	m0004*pop 18	-0.0851296	-0.753259	0.45134
CD	1	5.1	4490541	m0004*pop 19	0.16861	1.58056	0.114061
CD	1	5.1	4490541	m0004*pop 20	-0.0430569	-0.382502	0.70211
CD	1	5.1	4490541	m0004*pop 21	0.245125	2.12617	0.0335521
CD	1	5.1	4490541	m0004*pop 22	-0.108512	-1.00391	0.315483
CD	1	5.1	4490541	m0004*pop 23	0.324226	2.67201	0.00757165
CD	1	5.1	4490541	m0004*pop 24	0.132037	1.15255	0.249165
CD	1	5.1	4490541	m0004*pop 25	0.256642	2.11075	0.0348578
CD	1	5.1	4490541	m0004*pop 26	0.290798	2.43531	0.014924
CD	1	34.3	17680464	m0026*pop 1	0.188092	1.55739	0.11946
CD	1	34.3	17680464	m0026*pop 2	0.22519	1.89423	0.0582698
CD	1	34.3	17680464	m0026*pop 3	-0.344691	-2.88101	0.00398599
CD	1	34.3	17680464	m0026*pop 4	-0.0684478	-0.612834	0.540022
CD	1	34.3	17680464	m0026*pop 5	0.321824	2.75959	0.00581484
CD	1	34.3	17680464	m0026*pop 6	-0.148028	-1.25394	0.209939
CD	1	34.3	17680464	m0026*pop 7	0.122074	1.10883	0.267573
CD	1	34.3	17680464	m0026*pop 8	-0.274331	-2.53402	0.0113156
CD	1	34.3	17680464	m0026*pop 9	0.0569572	0.473615	0.635802
CD	1	34.3	17680464	m0026*pop 10	0.302086	2.52821	0.0115042
CD	1	34.3	17680464	m0026*pop 11	0.200499	1.61984	0.105348
CD	1	34.3	17680464	m0026*pop 12	0.270434	2.50335	0.0123434
CD	1	34.3	17680464	m0026*pop 13	-0.150093	-0.97629	0.328982
CD	1	34.3	17680464	m0026*pop 14	0.359011	2.97893	0.0029106
CD	1	34.3	17680464	m0026*pop 15	0.0856899	0.713222	0.475751
CD	1	34.3	17680464	m0026*pop 16	0.138747	1.15453	0.248356
CD	1	34.3	17680464	m0026*pop 17	0.289717	2.68904	0.00719659
CD	1	34.3	17680464	m0026*pop 18	0.311225	2.64824	0.00812426
CD	1	34.3	17680464	m0026*pop 19	0.38997	3.52624	0.000426424
CD	1	34.3	17680464	m0026*pop 20	0.00411247	0.0361967	0.971127
CD	1	34.3	17680464	m0026*pop 21	0.0623031	0.52238	0.601436
CD	1	34.3	17680464	m0026*pop 22	-0.0491846	-0.44869	0.653681
CD	1	34.3	17680464	m0026*pop 23	-0.037917	-0.317537	0.750853
[truncated: 4,397 more rows]
