# Supplementary material for: Distinct Genetic Architectures for Male and Female Inflorescence Traits of Maize
Source: PLoS Genet. 2011 Nov 17;7(11):e1002383. doi: 10.1371/journal.pgen.1002383 (PMC3219606; doi:10.1371/journal.pgen.1002383)
Supplement: Table S3 — Pleiotropy in joint linkage analysis. (XLS) [file pgen.1002383.s009.xls]

## Sheet: Sheet1
The number of QTL for each trait is shown along the diagonal.
Additional cells in each row show the number of significant correlations obtained
when fitting QTL in these locations to different phenotypes.
Additional cells in each column show the number of significant correlations obtained
when that phenotype is fit to QTL for other traits.
Overall pleiotropy between 2 traits is evaluated as the mean of both these ratios.
All correlations significant at p<.01 (r>.495)
	TL	SL	BZ	BN	CL	CD	ERN	DA	DS	ASI	LL	LW	LA
TL	37	37	23	2	2	1	0	2	1	0	11	1	0
SL	33	33	0	7	3	1	1	1	0	0	2	0	0
BZ	22	2	36	25	2	3	0	5	6	1	5	0	0
BN	0	12	30	39	3	1	3	3	3	5	2	2	0
CL	5	3	0	1	26	0	0	0	0	0	2	2	3
CD	1	2	2	1	4	39	25	1	2	1	1	0	0
ERN	1	3	1	1	2	17	36	0	0	0	0	0	0
DA	1	1	4	3	0	0	0	40	40	0	7	8	1
DS	3	0	6	6	0	1	2	37	37	17	10	5	5
ASI	1	1	0	3	2	0	0	2	8	29	2	2	0
LL	12	7	5	1	6	1	1	7	7	3	34	2	2
LW	5	5	2	0	1	4	2	8	7	0	4	36	2
LA	1	2	0	0	0	0	0	0	1	0	3	1	29
Positive correlations significant at p<.01 (r>.495)
	TL	SL	BZ	BN	CL	CD	ERN	DA	DS	ASI	LL	LW	LA
TL	37	37	23	2	2	1	0	2	1	0	11	1	0
SL	33	33	0	0	3	1	0	0	0	0	2	0	0
BZ	22	1	36	25	2	0	0	5	6	1	5	0	0
BN	0	0	30	39	3	1	3	3	3	5	2	2	0
CL	5	3	0	0	26	0	0	0	0	0	2	2	3
CD	1	2	2	1	4	39	25	0	1	1	0	0	0
ERN	0	1	0	1	0	17	36	0	0	0	0	0	0
DA	1	1	4	3	0	0	0	40	40	0	7	8	1
DS	3	0	6	6	0	1	0	37	37	15	10	5	3
ASI	0	0	0	2	0	0	0	0	8	29	1	0	0
LL	12	7	5	1	6	1	1	7	7	3	34	2	2
LW	2	2	0	0	1	4	0	8	7	0	4	36	2
LA	1	2	0	0	0	0	0	0	1	0	3	1	29
Negative correlations significant at p<.01 (r>.495)
	TL	SL	BZ	BN	CL	CD	ERN	DA	DS	ASI	LL	LW	LA
TL	0	0	0	0	0	0	0	0	0	0	0	0	0
SL	0	0	0	7	0	0	1	1	0	0	0	0	0
BZ	0	1	0	0	0	3	0	0	0	0	0	0	0
BN	0	12	0	0	0	0	0	0	0	0	0	0	0
CL	0	0	0	1	0	0	0	0	0	0	0	0	0
CD	0	0	0	0	0	0	0	1	1	0	1	0	0
ERN	1	2	1	0	2	0	0	0	0	0	0	0	0
DA	0	0	0	0	0	0	0	0	0	0	0	0	0
DS	0	0	0	0	0	0	2	0	0	2	0	0	2
ASI	1	1	0	1	2	0	0	2	0	0	1	2	0
LL	0	0	0	0	0	0	0	0	0	0	0	0	0
LW	3	3	2	0	0	0	2	0	0	0	0	0	0
LA	0	0	0	0	0	0	0	0	0	0	0	0	0
