# Supplementary material for: Distinct Genetic Architectures for Male and Female Inflorescence Traits of Maize
Source: PLoS Genet. 2011 Nov 17;7(11):e1002383. doi: 10.1371/journal.pgen.1002383 (PMC3219606; doi:10.1371/journal.pgen.1002383)
Supplement: Table S4 — Pleiotropy in GWAS analysis. (XLS) [file pgen.1002383.s010.xls]

## Sheet: Sheet1
chrom	cM_start	cM_end	RMIP_Trait1	RMIP_Trait2	Trait1	Trait2	Pearson's r
1	0	5	80	34	TL	BZ	0.594718
1	12.5	17.5	11	12	BZ	DS	0.66561
1	12.5	17.5	11	15	BZ	LL	0.55483
1	12.5	17.5	22	15	CL	LL	0.568245
1	17.5	22.5	17	30	BZ	DA	0.50626
1	22.5	27.5	10	12	DA	DS	0.85027
1	25	30	11	39	TL	SL	0.795226
1	30	35	25	34	TL	LL	0.621439
1	30	35	57	34	SL	LL	0.575584
1	30	35	105	55	ERN	DA	-0.515435
1	32.5	37.5	51	201	DS	LW	0.633843
1	32.5	37.5	16	86	TL	SL	0.928827
1	35	40	43	67	DA	DS	0.739581
1	37.5	42.5	83	12	CD	LW	0.511671
1	40	45	48	157	BZ	CL	0.603927
1	40	45	14	52	DA	LA	0.508883
1	40	45	14	38	DA	LW	0.660478
1	40	45	26	38	DS	LW	0.616247
1	40	45	115	14	TL	DA	0.561772
1	40	45	115	157	TL	CL	0.644601
1	40	45	25	12	SL	LL	0.54075
1	40	45	25	157	SL	CL	0.616005
1	40	45	157	14	CL	DA	0.57125
1	40	45	157	12	CL	LL	0.525306
1	42.5	47.5	57	13	BZ	LL	0.744533
1	42.5	47.5	54	57	TL	BZ	0.73531
1	42.5	47.5	54	15	TL	SL	0.609403
1	42.5	47.5	54	13	TL	LL	0.614914
1	45	50	65	148	BZ	ERN	-0.507906
1	45	50	56	80	CL	LA	-0.674225
1	52.5	57.5	12	55	SL	CL	0.51396
1	55	60	44	20	DA	LW	0.501821
1	55	60	63	20	DS	LW	0.547802
1	57.5	62.5	105	138	DA	DS	0.651583
1	65	70	16	117	BZ	LL	0.539944
1	65	70	168	139	TL	SL	0.839595
1	65	70	95	117	ERN	LL	-0.563371
1	67.5	72.5	28	36	SL	DA	0.57856
1	82.5	87.5	168	147	DA	DS	0.687137
1	82.5	87.5	168	36	DA	LL	0.519884
1	85	90	94	127	TL	SL	0.579369
1	97.5	102.5	40	93	TL	BZ	0.689761
1	97.5	102.5	40	38	TL	SL	0.722046
1	100	105	14	10	SL	BN	-0.503659
1	102.5	107.5	17	38	DS	ASI	0.590264
1	102.5	107.5	105	98	BN	DA	0.552292
1	105	110	18	22	TL	SL	0.624255
1	105	110	56	22	CD	DS	0.49867
1	110	115	96	26	DS	ASI	0.635003
1	112.5	117.5	48	15	DA	DS	0.881372
1	115	120	11	192	CD	ERN	0.580349
1	122.5	127.5	14	12	TL	BZ	0.637136
1	135	140	54	24	BZ	LA	0.529812
1	135	140	45	151	DA	DS	0.775627
1	135	140	45	24	DA	LA	0.505602
1	135	140	21	24	SL	LA	0.636927
1	135	140	21	27	SL	LL	0.518815
1	137.5	142.5	80	19	DS	LL	0.574963
1	140	145	74	113	TL	SL	0.727846
1	140	145	113	14	SL	ERN	-0.522126
1	142.5	147.5	31	24	BZ	DA	0.516718
1	142.5	147.5	24	111	DA	LL	0.711542
1	142.5	147.5	46	111	DS	LL	0.565683
1	142.5	147.5	67	46	TL	DS	0.546796
1	142.5	147.5	67	111	TL	LL	0.58251
1	142.5	147.5	72	24	SL	DA	0.711736
1	142.5	147.5	72	46	SL	DS	0.837398
1	142.5	147.5	72	111	SL	LL	0.607559
1	145	150	12	98	BZ	LL	0.806855
1	145	150	86	12	TL	BZ	0.510336
1	147.5	152.5	84	24	TL	SL	0.687189
1	157.5	162.5	75	22	BZ	BN	0.85209
1	165	170	101	22	TL	BZ	0.541976
1	165	170	101	108	TL	SL	0.867643
1	172.5	177.5	21	38	BZ	ASI	0.519106
1	172.5	177.5	21	50	BZ	LL	0.927644
1	172.5	177.5	52	21	TL	BZ	0.739762
1	172.5	177.5	52	53	TL	SL	0.77595
1	172.5	177.5	52	50	TL	LL	0.77682
1	175	180	14	88	BZ	DS	0.747469
1	175	180	88	77	DS	LL	0.628579
1	175	180	19	88	TL	DS	0.552458
1	177.5	182.5	22	68	DA	LL	0.505061
1	177.5	182.5	187	43	DS	ASI	0.544235
1	177.5	182.5	14	43	BN	ASI	0.523659
1	180	185	40	20	ASI	LL	0.726937
1	182.5	187.5	163	20	DA	DS	0.62156
1	182.5	187.5	14	163	CD	DA	-0.517153
1	197.5	202.5	74	95	TL	SL	0.915968
2	5	10	39	40	SL	BN	-0.502504
2	7.5	12.5	101	295	BZ	BN	0.797785
2	10	15	96	132	CD	LA	0.550782
2	12.5	17.5	125	41	SL	LW	0.518933
2	15	20	18	123	TL	SL	0.5451
2	22.5	27.5	10	33	DS	LL	0.59918
2	22.5	27.5	10	48	DS	LW	0.644688
2	22.5	27.5	33	48	LL	LW	0.751672
2	32.5	37.5	91	52	DA	DS	0.64729
2	32.5	37.5	49	17	BN	LA	-0.534369
2	37.5	42.5	25	57	DA	DS	0.517232
2	40	45	57	62	DS	LA	-0.54238
2	40	45	20	41	BN	LW	-0.560658
2	50	55	12	80	BZ	BN	0.616619
2	50	55	14	10	SL	DS	0.522127
2	57.5	62.5	12	24	CD	LL	-0.645704
2	62.5	67.5	14	20	DS	LL	0.610759
2	65	70	60	14	BZ	DS	0.496755
2	65	70	60	35	BZ	CL	-0.517524
2	65	70	25	14	ERN	DS	-0.539583
2	65	70	25	35	ERN	LL	-0.575094
2	67.5	72.5	57	53	BZ	LL	0.536123
2	67.5	72.5	13	57	TL	BZ	0.624178
2	67.5	72.5	13	12	TL	DS	0.809312
2	67.5	72.5	13	20	TL	SL	0.65509
2	67.5	72.5	20	12	SL	DS	0.592388
2	67.5	72.5	20	106	SL	ERN	-0.630606
2	70	75	21	66	TL	LL	0.524912
2	70	75	21	145	TL	ERN	-0.517377
2	70	75	22	66	SL	LL	0.497739
2	72.5	77.5	100	188	ASI	LW	0.59857
2	75	80	182	104	DA	DS	0.828477
2	75	80	182	122	DA	LL	0.535575
2	75	80	104	122	DS	LL	0.715504
2	77.5	82.5	20	22	BZ	BN	0.548719
2	85	90	18	187	BZ	BN	0.53487
2	92.5	97.5	31	16	DA	LW	0.5001
2	97.5	102.5	13	30	DA	DS	0.633062
2	97.5	102.5	16	64	TL	SL	0.748179
2	102.5	107.5	25	67	BZ	BN	0.887971
2	102.5	107.5	66	67	DA	DS	0.845278
2	102.5	107.5	13	25	TL	BZ	0.568632
2	102.5	107.5	67	15	BN	CL	0.515796
2	105	110	81	12	BZ	CL	0.513187
2	120	125	65	11	DS	LL	0.542469
2	125	130	172	171	DA	DS	0.936971
2	125	130	11	33	TL	ASI	0.502547
2	130	135	13	18	SL	LL	0.547148
2	132.5	137.5	20	37	BZ	ERN	-0.532672
2	132.5	137.5	46	27	DA	DS	0.856688
2	132.5	137.5	11	20	TL	BZ	0.604841
2	132.5	137.5	11	11	TL	SL	0.668081
2	132.5	137.5	11	37	TL	ERN	-0.570096
2	132.5	137.5	11	20	SL	BZ	0.506967
2	135	140	174	44	CD	ERN	0.504999
2	142.5	147.5	39	20	DA	DS	0.982061
3	7.5	12.5	23	17	TL	LW	0.568568
3	7.5	12.5	23	31	TL	CL	0.786757
3	7.5	12.5	31	11	CL	LL	0.634362
3	27.5	32.5	24	34	DA	DS	0.805681
3	35	40	64	28	TL	DS	0.529334
3	42.5	47.5	33	16	DA	DS	0.87346
3	45	50	15	48	BZ	DA	0.773275
3	45	50	15	11	BZ	DS	0.578504
3	45	50	48	86	DA	LL	0.513126
3	47.5	52.5	70	44	BZ	BN	0.636629
3	50	55	17	103	TL	BZ	0.719021
3	50	55	17	60	TL	DA	0.555052
3	50	55	27	112	CD	LA	0.850549
3	52.5	57.5	164	22	DS	LL	0.545455
3	55	60	90	101	BZ	BN	0.733841
3	55	60	192	224	DA	DS	0.868377
3	55	60	99	31	TL	SL	0.646667
3	55	60	101	41	BN	LW	0.501801
3	60	65	107	73	BZ	BN	0.693007
3	62.5	67.5	114	28	BZ	DA	0.664996
3	62.5	67.5	28	29	DA	DS	0.698408
3	65	70	17	19	BZ	DS	0.553476
3	67.5	72.5	81	104	DA	DS	0.883316
3	67.5	72.5	104	14	DS	LW	0.632383
3	67.5	72.5	11	81	BN	DA	0.640109
3	67.5	72.5	11	104	BN	DS	0.636347
3	70	75	17	155	BZ	DA	0.571655
3	70	75	17	12	BZ	BN	0.688271
3	70	75	54	34	CD	ERN	0.616402
3	72.5	77.5	95	82	DA	LW	0.504137
3	75	80	12	26	CD	LA	0.506905
3	87.5	92.5	152	137	BZ	BN	0.631423
3	92.5	97.5	87	41	SL	BN	-0.540396
3	95	100	17	12	ASI	LW	-0.607142
3	100	105	72	55	DA	DS	0.900686
3	105	110	66	49	DS	LW	0.516732
3	105	110	11	31	TL	DA	0.503544
3	115	120	24	107	TL	SL	0.782267
3	117.5	122.5	20	100	DA	LW	0.597179
3	117.5	122.5	72	20	CD	DA	0.496992
3	120	125	62	135	DS	LW	0.573354
3	127.5	132.5	33	74	DA	DS	0.717786
3	130	135	63	14	CL	LW	0.63025
3	135	140	101	16	DA	DS	0.885679
3	135	140	15	14	BN	CL	0.568154
3	140	145	15	21	BZ	LA	0.566681
3	140	145	20	16	DA	DS	0.867321
4	5	10	33	15	DA	DS	0.648241
4	10	15	42	30	DA	DS	0.620155
4	12.5	17.5	11	23	TL	LL	0.503645
4	40	45	52	20	DA	DS	0.622086
4	42.5	47.5	20	13	SL	LA	0.534267
4	47.5	52.5	98	10	TL	BZ	0.697874
4	47.5	52.5	98	17	TL	SL	0.767083
4	50	55	74	53	DA	DS	0.779349
4	50	55	132	16	CD	ERN	0.510888
4	55	60	81	11	BZ	BN	0.599098
4	55	60	95	120	DA	DS	0.783874
4	55	60	120	13	DS	ASI	0.544208
4	55	60	84	99	TL	SL	0.991919
4	57.5	62.5	89	10	BZ	ASI	0.539274
4	60	65	14	116	BZ	BN	0.517728
4	60	65	36	36	DA	DS	0.651219
4	62.5	67.5	114	56	BN	LA	-0.523924
4	72.5	77.5	18	55	DA	DS	0.933282
4	75	80	36	13	BN	DA	0.535105
4	75	80	36	29	BN	DS	0.528855
4	82.5	87.5	14	29	DA	DS	0.850027
4	92.5	97.5	10	24	SL	LL	0.552885
4	100	105	46	148	TL	SL	0.622038
4	102.5	107.5	136	86	SL	BN	-0.653874
4	105	110	61	218	CD	ERN	0.637377
4	107.5	112.5	64	92	DA	DS	0.899306
4	107.5	112.5	64	69	DA	LL	0.688731
4	107.5	112.5	92	69	DS	LL	0.812714
4	107.5	112.5	79	107	SL	BN	-0.721842
4	107.5	112.5	79	75	SL	LW	-0.550623
4	107.5	112.5	107	62	BN	LA	0.616328
4	110	115	123	73	TL	BZ	0.72144
4	110	115	123	17	TL	SL	0.70383
4	110	115	17	118	SL	DS	0.553894
4	120	125	20	10	TL	SL	0.979189
4	122.5	127.5	71	117	CD	ERN	0.772376
4	132.5	137.5	28	31	TL	SL	0.61557
5	0	5	48	157	BZ	BN	0.604425
5	0	5	46	91	DA	DS	0.746821
5	15	20	105	23	LW	LA	0.567566
5	22.5	27.5	87	19	TL	SL	0.817199
5	22.5	27.5	15	116	CD	ERN	0.715035
5	37.5	42.5	12	22	BZ	LW	-0.506204
5	50	55	16	16	TL	BZ	0.633317
5	52.5	57.5	12	19	DS	LA	0.671309
5	52.5	57.5	11	16	ERN	LL	0.516859
5	55	60	15	14	SL	CD	0.563505
5	55	60	14	39	CD	ERN	0.54245
5	55	60	39	73	ERN	LW	0.766158
5	57.5	62.5	13	75	DA	DS	0.678029
5	57.5	62.5	58	102	SL	CL	0.540102
5	60	65	107	130	TL	CL	0.592733
5	60	65	79	50	ERN	LA	0.592654
5	62.5	67.5	46	141	DA	LL	0.717432
5	62.5	67.5	127	128	TL	SL	0.812537
5	62.5	67.5	128	46	SL	DA	0.661849
5	62.5	67.5	128	134	SL	LA	0.567894
5	62.5	67.5	128	141	SL	LL	0.734744
5	65	70	92	88	DA	LA	0.577496
5	65	70	101	92	TL	DA	0.621022
5	65	70	101	88	TL	LA	0.650127
5	65	70	101	105	TL	LL	0.700039
5	65	70	105	88	LL	LA	0.822742
5	67.5	72.5	13	142	SL	BN	-0.518078
5	75	80	11	34	BZ	BN	0.563134
5	75	80	49	45	DA	DS	0.834388
5	75	80	63	29	ERN	LL	-0.547814
5	77.5	82.5	40	13	BN	CL	-0.512264
5	80	85	91	12	BZ	LA	0.633208
5	82.5	87.5	93	91	BZ	BN	0.531198
5	82.5	87.5	31	123	TL	SL	0.945813
5	95	100	22	94	DS	ASI	0.569191
5	95	100	26	94	TL	ASI	0.75152
5	102.5	107.5	10	13	ASI	LL	0.546056
5	102.5	107.5	18	98	BZ	BN	0.65188
5	102.5	107.5	34	47	TL	SL	0.751986
5	105	110	69	17	SL	DA	0.505331
5	110	115	57	10	BZ	BN	0.546509
5	110	115	57	69	BZ	LL	0.53751
5	110	115	17	57	TL	BZ	0.819817
5	110	115	17	10	TL	BN	0.596051
5	110	115	17	69	TL	LL	0.783882
5	112.5	117.5	11	81	BN	LL	0.531821
5	115	120	39	12	BN	CL	-0.5027
5	120	125	66	24	DA	DS	0.959643
5	137.5	142.5	11	11	BZ	CD	-0.614343
5	137.5	142.5	11	105	BZ	ERN	-0.496543
5	137.5	142.5	11	105	CD	ERN	0.665574
5	140	145	22	44	DA	LA	0.816566
6	2.5	7.5	28	14	DS	ASI	0.507131
6	2.5	7.5	27	28	SL	DS	-0.588751
6	2.5	7.5	27	75	SL	CD	-0.793635
6	2.5	7.5	18	28	BN	DS	0.610723
6	2.5	7.5	18	75	BN	CD	0.591626
6	7.5	12.5	46	80	DA	DS	0.525257
6	7.5	12.5	80	63	DS	LA	0.570141
6	7.5	12.5	13	157	TL	SL	0.575872
6	10	15	30	25	CD	ERN	0.525727
6	17.5	22.5	19	11	CD	ERN	0.504728
6	42.5	47.5	54	25	DA	LW	0.539899
6	42.5	47.5	17	38	TL	SL	0.727968
6	45	50	85	83	BN	LL	0.583424
6	52.5	57.5	61	13	TL	DA	0.515903
6	52.5	57.5	61	92	TL	SL	0.913133
6	52.5	57.5	92	87	SL	CL	0.500431
6	52.5	57.5	87	13	CL	DA	0.569236
6	55	60	75	67	CD	LW	0.50206
6	60	65	78	49	SL	LW	0.549625
6	62.5	67.5	122	76	TL	SL	0.777878
6	67.5	72.5	74	20	DA	DS	0.988727
6	67.5	72.5	42	69	TL	LL	0.53774
6	70	75	31	62	TL	SL	0.838537
6	87.5	92.5	63	88	DA	DS	0.534787
6	87.5	92.5	11	63	SL	DA	0.536385
6	87.5	92.5	20	63	BN	DA	-0.558743
6	87.5	92.5	20	88	BN	DS	-0.51925
6	105	110	17	24	BZ	LW	0.512501
6	105	110	22	15	DA	DS	0.687668
7	10	15	37	94	SL	LW	0.963113
7	37.5	42.5	22	56	DS	LL	0.526295
7	40	45	51	26	DS	ASI	0.503919
7	45	50	64	44	DS	LL	0.56166
7	45	50	15	64	SL	DS	0.517986
7	45	50	15	75	SL	BN	-0.544595
7	45	50	117	56	ERN	DA	0.65637
7	47.5	52.5	55	137	TL	SL	0.632106
7	50	55	18	22	DA	DS	0.940664
7	50	55	149	136	SL	BN	-0.511841
7	50	55	149	16	SL	CL	0.634337
7	57.5	62.5	176	147	BZ	BN	0.666546
7	57.5	62.5	10	144	DA	LW	0.64191
7	57.5	62.5	11	19	TL	CL	0.606238
7	60	65	48	21	DS	ASI	0.633434
7	60	65	13	32	SL	BZ	-0.664376
7	65	70	16	10	BZ	BN	0.678791
7	72.5	77.5	46	51	TL	SL	0.630773
7	75	80	50	44	DA	DS	0.913854
7	77.5	82.5	19	93	TL	SL	0.659654
7	80	85	45	29	TL	ASI	0.561278
7	80	85	45	56	TL	DS	0.588527
7	82.5	87.5	43	15	ASI	LA	0.504912
7	82.5	87.5	59	43	DS	ASI	0.533893
7	82.5	87.5	123	77	TL	SL	0.780824
7	87.5	92.5	10	15	TL	LA	0.553194
7	87.5	92.5	10	22	TL	LL	0.565212
7	92.5	97.5	19	64	DS	ASI	0.648452
7	105	110	84	29	SL	BZ	-0.523327
7	105	110	84	45	SL	BN	-0.761377
7	110	115	83	177	BZ	BN	0.854635
7	110	115	106	177	SL	BN	-0.724927
7	120	125	52	15	DA	DS	0.616907
7	132.5	137.5	27	29	DA	DS	0.546216
8	30	35	47	19	TL	SL	0.916558
8	30	35	47	11	TL	CD	0.690547
8	30	35	19	11	SL	CD	0.61019
8	30	35	19	12	SL	CL	0.56312
8	32.5	37.5	11	11	CL	LW	0.522391
8	42.5	47.5	32	99	CD	ERN	0.613564
8	47.5	52.5	85	137	CD	LW	0.625975
8	55	60	28	10	BZ	ASI	-0.591174
8	55	60	13	29	DA	DS	0.615869
8	57.5	62.5	94	70	DS	LL	0.510395
8	60	65	88	66	BZ	LL	0.741176
8	62.5	67.5	88	14	ASI	LA	-0.51121
8	62.5	67.5	12	236	BZ	DA	0.66253
8	62.5	67.5	12	59	BZ	BN	0.628011
8	62.5	67.5	12	14	BZ	LA	0.851332
8	62.5	67.5	236	88	DA	ASI	-0.559494
8	62.5	67.5	236	166	DA	LW	0.658914
8	62.5	67.5	21	12	TL	BZ	0.607747
8	62.5	67.5	59	236	BN	DA	0.73469
8	62.5	67.5	59	78	BN	DS	0.638722
8	62.5	67.5	59	14	BN	LA	0.611399
8	62.5	67.5	166	14	LW	LA	0.498861
8	65	70	246	254	DA	DS	0.926923
8	65	70	246	159	DA	LA	0.861771
8	65	70	254	154	DS	LW	0.588721
8	65	70	11	28	TL	SL	0.645068
8	65	70	11	182	TL	LL	0.499474
8	65	70	22	246	CL	DA	-0.53835
8	67.5	72.5	195	147	DS	LA	0.826882
8	67.5	72.5	195	160	DS	LL	0.645574
8	67.5	72.5	160	147	LL	LA	0.571236
8	82.5	87.5	91	86	TL	SL	0.896372
8	87.5	92.5	42	89	ERN	DA	-0.586097
8	90	95	82	26	DS	LA	0.511244
8	92.5	97.5	33	38	DA	DS	0.849827
8	117.5	122.5	46	24	BZ	BN	0.561493
8	117.5	122.5	21	24	TL	BN	0.874197
8	127.5	132.5	89	75	TL	BN	0.540313
9	22.5	27.5	46	98	TL	SL	0.782649
9	25	30	43	23	BN	CL	0.585254
9	27.5	32.5	15	16	DA	LL	0.525596
9	27.5	32.5	14	16	CL	LL	0.615366
9	27.5	32.5	27	15	ERN	DA	-0.528754
9	32.5	37.5	52	14	DA	DS	0.789549
9	37.5	42.5	10	27	ERN	DA	-0.567345
9	42.5	47.5	186	12	BZ	BN	0.695334
9	42.5	47.5	103	133	DA	ASI	0.510296
9	42.5	47.5	103	153	DA	DS	0.881876
9	42.5	47.5	153	133	DS	ASI	0.54237
9	42.5	47.5	186	186	TL	BZ	0.531487
9	45	50	189	40	SL	CL	0.6263
9	47.5	52.5	73	91	TL	SL	0.826072
9	52.5	57.5	16	12	CD	LA	-0.508845
9	55	60	136	149	DA	DS	0.869942
9	57.5	62.5	145	152	DA	LW	0.512322
9	57.5	62.5	150	10	DS	ASI	0.537603
9	57.5	62.5	53	109	TL	BZ	0.512445
9	57.5	62.5	53	150	TL	DS	0.620233
9	60	65	147	170	DS	LW	0.62047
9	62.5	67.5	80	84	DA	DS	0.78844
9	62.5	67.5	80	97	DA	LL	0.548946
9	62.5	67.5	11	101	SL	BN	-0.643324
9	62.5	67.5	11	28	SL	CD	0.541554
9	62.5	67.5	19	97	CL	LL	0.583202
9	70	75	48	24	CD	LL	0.584772
9	70	75	48	97	CD	ERN	0.604692
9	70	75	97	24	ERN	LL	0.527674
9	77.5	82.5	28	53	DA	DS	0.701607
9	77.5	82.5	39	100	TL	BZ	0.549261
9	85	90	63	59	DA	DS	0.760803
9	102.5	107.5	99	42	BZ	BN	0.624743
10	12.5	17.5	68	11	TL	SL	0.99969
10	32.5	37.5	44	171	CD	ERN	0.715972
10	40	45	87	115	ASI	LA	0.501256
10	40	45	217	90	DA	LL	0.715811
10	40	45	360	115	DS	LA	0.64914
10	40	45	360	90	DS	LL	0.696996
10	40	45	72	68	CD	LW	0.676101
10	42.5	47.5	106	47	ASI	LL	0.641468
10	42.5	47.5	114	106	DA	ASI	0.74199
10	42.5	47.5	114	152	DA	DS	0.979033
10	42.5	47.5	114	37	DA	LA	0.622329
10	42.5	47.5	152	106	DS	ASI	0.756431
10	42.5	47.5	47	37	LL	LA	0.704024
10	45	50	102	12	SL	LW	0.553335
10	47.5	52.5	22	33	CD	ERN	0.507267
10	55	60	32	83	CD	ERN	0.595168
10	62.5	67.5	50	50	CD	LL	0.785116
10	67.5	72.5	32	12	CL	ERN	-0.561647
10	75	80	59	34	ERN	DA	0.521861
10	77.5	82.5	33	129	SL	LA	0.497163
10	80	85	67	109	DA	DS	0.785147
10	80	85	18	109	TL	DS	0.554645
10	80	85	18	46	TL	SL	0.546083
10	80	85	18	20	TL	LA	0.528397
10	80	85	10	10	BN	ERN	0.536208
10	82.5	87.5	19	40	SL	CL	0.859167
